# Supplementary material for: General isochronous rhythm in echolocation calls and social vocalizations of the bat Saccopteryx bilineata
Source: R Soc Open Sci. 2019 Jan 2;6(1):181076. doi: 10.1098/rsos.181076 (PMC6366212; doi:10.1098/rsos.181076)
Supplement: Dataset [file rsos181076supp5.xlsx]

## Sheet: Information
The first three tables are showing the results of the generate-and-test approach to assess the isochronous rhythm of a bat vocalization.
Column explanation:
ID	individual ID
RMSD	goodness of fit value
FRMSD	frequency normalized goodness of fit value, that was further used in analysis
Pulse	resulting isochronous best fitting rhyth,
Offset	time Offset of first syllable
#elements	number of elements in the vocalization
# element types	number of element types in the vocalization
element sequence	the sequence of elements by element typ
beats between elements
pulse range	range in which a best fitting pulse was searched for
datafile	name of the original data file
The forth table is showing all optimal rhythms as determined by the FFT analysis. The overall pattern was the same for both methods.

## Sheet: GAT_results_Isolation Calls
ID	RMSD	FRMSD	Rhythm	Offset	#elements	# element types	element sequence	beats between elements	frequency range	datafile
'pup1'	0.00376265	0.0682168	18.13	0.041	6	2	'cdcdcd'	'1 1 1 2 1'	[5,100]	'S bil_IC beat_pup 1_call 01.xls'
'pup1'	0.00911585	0.132544	14.54	0.055	12	3	'bbcdcdcdcdcd'	'1 1 1 1 1 1 1 1 1 2 1'	[5,100]	'S bil_IC beat_pup 1_call 02.xls'
'pup1'	0.00952256	0.144457	15.17	0.046	13	3	'bbbbbbbbbcdcd'	'1 1 1 1 1 1 1 1 1 1 1 1'	[5,100]	'S bil_IC beat_pup 1_call 03.xls'
'pup1'	0.0089104	0.128844	14.46	0.049	16	4	'aaabbbbbbbbbcdcd'	'1 1 1 1 1 1 1 1 1 1 1 1 1 1 1'	[5,100]	'S bil_IC beat_pup 1_call 04.xls'
'pup1'	0.00505098	0.156126	30.91	0.017	19	4	'aaaaabbbbbbbbcdcdcd'	'3 3 2 3 2 2 2 2 2 2 2 2 3 2 2 2 2 2'	[5,100]	'S bil_IC beat_pup 1_call 05.xls'
'pup1'	0.00212392	0.154367	72.68	0	17	4	'aaaabbbcdcdcdcdcd'	'6 6 5 5 5 5 6 4 5 4 5 4 5 4 7 4'	[5,100]	'S bil_IC beat_pup 1_call 06.xls'
'pup1'	0.00229425	0.175327	76.42	0.004	18	4	'abbbbbbbbbbbbbbbcd'	'7 7 6 6 6 5 6 5 5 5 5 5 4 5 6 8 5'	[5,100]	'S bil_IC beat_pup 1_call 07.xls'
'pup1'	0.00230473	0.176058	76.39	0.004	18	4	'aaabbbbbbbbbbbbbcd'	'7 7 6 6 6 5 6 5 5 5 5 5 4 5 6 8 5'	[5,100]	'S bil_IC beat_pup 1_call 08.xls'
'pup1'	0.00290292	0.136989	47.19	0.003	16	4	'aabbbbbbbbcdcdcd'	'4 3 3 4 3 3 3 3 4 5 3 3 3 3 3'	[5,100]	'S bil_IC beat_pup 1_call 09.xls'
'pup1'	0.011733	0.144316	12.3	0.036	18	3	'bbbbbbbbbccdcdcdcd'	'1 1 1 1 1 1 1 1 1 1 2 1 0 1 1 1 1'	[5,100]	'S bil_IC beat_pup 1_call 10.xls'
'pup1'	0.00852491	0.129152	15.15	0.032	11	3	'bbbdcdcddcd'	'2 2 1 1 1 1 1 1 1 1'	[5,100]	'S bil_IC beat_pup 1_call 11.xls'
'pup1'	0.000876833	0.0699275	79.75	0.008	6	2	'cdcdcd'	'6 10 6 9 7'	[5,100]	'S bil_IC beat_pup 1_call 12.xls'
'pup1'	0.00911147	0.126103	13.84	0.027	17	3	'bbbbbbbcdcdcdcdcd'	'1 1 1 1 1 1 1 1 1 1 1 1 1 1 1 1'	[5,100]	'S bil_IC beat_pup 1_call 13.xls'
'pup1'	0.00715705	0.0989104	13.82	0.026	16	3	'bbbbbbbbbbbbcdcd'	'1 1 1 1 1 1 1 1 1 1 1 1 1 1 1'	[5,100]	'S bil_IC beat_pup 1_call 14.xls'
'pup1'	0.00486423	0.182603	37.54	0.016	24	3	'bbbbbbbbbbbbbbcdcdcdcdcd'	'4 3 4 3 4 3 3 4 3 3 2 3 2 3 3 2 3 2 3 2 3 3 3'	[5,100]	'S bil_IC beat_pup 1_call 15.xls'
'pup1'	0.00196188	0.168781	86.03	0.009	24	3	'bbbbbbbbbbcdcdcdcdcdcdcd'	'6 6 6 6 6 5 6 5 5 6 5 5 5 4 6 5 6 6 7 6 8 7 8'	[5,100]	'S bil_IC beat_pup 1_call 16.xls'
'pup1'	0.00656097	0.0985458	15.02	0.018	21	4	'aaaaaaaaabbbbbbbbcdcd'	'1 1 1 1 1 1 1 1 1 1 1 1 1 1 1 1 1 1 1 1'	[5,100]	'S bil_IC beat_pup 1_call 17.xls'
'pup1'	0.0108561	0.160236	14.76	0.013	24	3	'bbbbbbbbbbbbbbcdcdcdcdcd'	'1 1 1 1 1 1 1 1 1 1 1 1 1 1 1 1 1 1 1 1 1 2 2'	[5,100]	'S bil_IC beat_pup 1_call 18.xls'
'pup1'	0.00417347	0.15734	37.7	0.026	17	3	'bbbbbbbcdcdcdcdcd'	'4 4 3 3 2 3 5 2 2 3 2 3 2 3 3 3'	[5,100]	'S bil_IC beat_pup 1_call 19.xls'
'pup1'	0.0017032	0.160646	94.32	0.006	17	4	'aabbbbbbbbbbbcdcd'	'7 9 8 8 7 6 6 6 6 8 8 8 10 6 7 7'	[5,100]	'S bil_IC beat_pup 1_call 20.xls'
'pup2'	0.00755116	0.105792	14.01	0.032	8	3	'bbcdcdcd'	'2 2 1 3 1 1 1'	[5,100]	'S bil_IC beat_pup 2_call 01.xls'
'pup2'	0.00704421	0.10834	15.38	0.044	11	3	'bcdcdcdcdcd'	'2 1 1 1 1 1 1 1 1 1'	[5,100]	'S bil_IC beat_pup 2_call 02.xls'
'pup2'	0.00200105	0.112739	56.34	0.009	10	3	'bbbbcdcdcd'	'7 5 7 7 4 6 4 6 4'	[5,100]	'S bil_IC beat_pup 2_call 03.xls'
'pup2'	0.00240467	0.150797	62.71	0.005	14	4	'abbbbbcdcdcdcd'	'6 6 6 6 5 4 4 5 4 5 4 5 4'	[5,100]	'S bil_IC beat_pup 2_call 04.xls'
'pup2'	0.00454348	0.138985	30.59	0.032	10	2	'cdcdcdcdcd'	'2 2 2 2 2 3 2 3 2'	[5,100]	'S bil_IC beat_pup 2_call 05.xls'
'pup2'	0.00267956	0.115061	42.94	0.022	12	3	'bbbbcdcdcdcd'	'4 4 4 4 3 3 3 3 3 4 2'	[5,100]	'S bil_IC beat_pup 2_call 06.xls'
'pup2'	0.00430839	0.0976281	22.66	0.034	16	3	'bbcdcdcdcdcdcdcd'	'2 2 1 2 1 2 1 2 1 2 1 2 1 2 1'	[5,100]	'S bil_IC beat_pup 2_call 07.xls'
'pup2'	0.00764465	0.113982	14.91	0.047	15	3	'bbbcdcdcdcdcdcd'	'1 1 2 1 1 1 1 1 1 1 1 1 1 1'	[5,100]	'S bil_IC beat_pup 2_call 08.xls'
'pup2'	0.0015247	0.128791	84.47	0.003	11	4	'aabbbbbbbcd'	'8 7 6 6 6 7 9 9 11 7'	[5,100]	'S bil_IC beat_pup 2_call 09.xls'
'pup2'	0.0112658	0.159299	14.14	0.016	19	3	'bbbbbbbbbbbcdcdcdcd'	'1 2 1 1 1 1 1 1 1 1 1 1 1 1 1 1 1 1'	[5,100]	'S bil_IC beat_pup 2_call 10.xls'
'pup2'	0.00324541	0.104437	32.18	0.002	15	3	'bbbbbbbcdcdcdcd'	'2 2 2 2 2 2 3 2 2 2 2 2 3 2'	[5,100]	'S bil_IC beat_pup 2_call 11.xls'
'pup2'	0.00257346	0.176642	68.64	0.005	20	3	'bbbbbbbbbbcdcdcdcdcd'	'6 6 5 5 4 4 4 3 2 5 4 5 5 4 6 4 5 5 5'	[5,100]	'S bil_IC beat_pup 2_call 12.xls'
'pup2'	0.00779779	0.114316	14.66	0.062	17	3	'bbbbbbbbbcdcdcdcd'	'1 1 1 1 1 1 1 1 1 1 1 1 1 1 1 1'	[5,100]	'S bil_IC beat_pup 2_call 13.xls'
'pup2'	0.010728	0.153196	14.28	0.056	20	3	'bbbbbbbbbbbbbbcdcdcd'	'1 1 1 1 1 1 1 1 1 1 1 1 1 1 1 1 1 1 1'	[5,100]	'S bil_IC beat_pup 2_call 14.xls'
'pup2'	0.0052779	0.0742601	14.07	0.033	18	3	'bbbbbbbdcdcdcdcdcd'	'1 1 1 1 1 1 1 1 1 1 1 1 1 1 1 2 1'	[5,100]	'S bil_IC beat_pup 2_call 15.xls'
'pup2'	0.0146489	0.194244	13.26	0.027	23	3	'bbbbbbbbbbbcdcdcdcdcdcd'	'1 1 2 1 1 1 1 1 1 1 1 1 0 1 1 1 1 1 1 1 1 1'	[5,100]	'S bil_IC beat_pup 2_call 16.xls'
'pup2'	0.00808053	0.106259	13.15	0.059	9	3	'bcdcdcdcd'	'1 1 1 1 1 1 1 1'	[5,100]	'S bil_IC beat_pup 2_call 17.xls'
'pup2'	0.00911915	0.151651	16.63	0.029	15	4	'aaabbbbbbcdcdcd'	'1 1 1 1 1 1 1 1 1 1 1 1 1 1'	[5,100]	'S bil_IC beat_pup 2_call 18.xls'
'pup2'	0.0022262	0.190207	85.44	0.007	20	3	'bbbbbbbbbbbbbbcdcdcd'	'7 7 7 6 6 5 6 5 5 5 5 5 7 7 5 4 5 8 6'	[5,100]	'S bil_IC beat_pup 2_call 19.xls'
'pup2'	0.00515675	0.155218	30.1	0.004	16	3	'bbbbbbbbcdcdcdcd'	'2 2 2 2 2 2 2 2 2 2 1 2 2 2 1'	[5,100]	'S bil_IC beat_pup 2_call 20.xls'
'pup3'	0.0014038	0.13089	93.24	0.004	12	3	'bbcdcdcdcdcd'	'9 8 7 7 6 7 6 7 6 10 6'	[5,100]	'S bil_IC beat_pup 3_call 01.xls'
'pup3'	0.00948855	0.145744	15.36	0.064	15	3	'bcdcdcdcdcdcdcd'	'2 1 1 1 1 1 1 1 1 1 1 2 1 1'	[5,100]	'S bil_IC beat_pup 3_call 02.xls'
'pup3'	0.00188387	0.167984	89.17	0.002	16	3	'bbbdbdcdcdcdcdcd'	'6 9 5 6 5 6 5 7 6 6 6 7 7 7 7'	[5,100]	'S bil_IC beat_pup 3_call 03.xls'
'pup3'	0.00954394	0.125503	13.15	0.041	12	3	'bbbdcdcdcdcd'	'1 2 1 1 1 1 1 1 1 1 1'	[5,100]	'S bil_IC beat_pup 3_call 04.xls'
'pup3'	0.00937329	0.139193	14.85	0.032	15	3	'bcdcdcdcdcdcdcd'	'1 1 1 1 1 1 1 1 1 1 1 1 1 1'	[5,100]	'S bil_IC beat_pup 3_call 05.xls'
'pup3'	0.00481193	0.0693398	14.41	0.044	9	3	'bcdcdcdcd'	'1 1 1 1 1 1 1 1'	[5,100]	'S bil_IC beat_pup 3_call 06.xls'
'pup3'	0.0100768	0.132409	13.14	0.054	8	3	'bbbdcdcd'	'1 1 1 1 1 1 1'	[5,100]	'S bil_IC beat_pup 3_call 07.xls'
'pup3'	0.00583558	0.084966	14.56	0.035	12	3	'bbbbbdcdcdcd'	'1 1 1 1 1 1 1 1 1 1 1'	[5,100]	'S bil_IC beat_pup 3_call 08.xls'
'pup3'	0.0114944	0.156898	13.65	0.044	17	4	'aaaaabbbbbbbbcdcd'	'1 1 1 1 1 1 1 1 1 1 1 1 1 1 1 1'	[5,100]	'S bil_IC beat_pup 3_call 09.xls'
'pup3'	0.0017649	0.166783	94.5	0.01	16	3	'bbbbbbbbbbcdcdcd'	'10 9 8 8 7 7 6 6 7 12 5 7 6 7 6'	[5,100]	'S bil_IC beat_pup 3_call 10.xls'
'pup3'	0.00303931	0.161874	53.26	0.015	19	3	'bbbbbbbbbbcdccdcdcd'	'5 5 5 4 4 3 4 3 3 4 3 3 6 4 4 4 6 3'	[5,100]	'S bil_IC beat_pup 3_call 11.xls'
'pup3'	0.0113059	0.171172	15.14	0.025	20	4	'aaaaaaaaabbbbccdcdcd'	'1 1 1 1 2 1 1 1 1 1 1 1 1 1 1 1 1 1 1'	[5,100]	'S bil_IC beat_pup 3_call 12.xls'
'pup3'	0.00543424	0.167483	30.82	0.025	20	4	'aaaabbbbbbbccdcdcdcd'	'3 3 3 2 3 2 2 2 2 2 2 3 2 2 2 2 2 3 2'	[5,100]	'S bil_IC beat_pup 3_call 13.xls'
'pup3'	0.00175097	0.163295	93.26	0.01	22	3	'bbbbbbbbbbbbdcdcddcdcd'	'9 9 8 8 8 7 7 7 6 6 6 5 5 5 6 5 4 5 6 9 5'	[5,100]	'S bil_IC beat_pup 3_call 14.xls'
'pup3'	0.00258597	0.183526	70.97	0.004	19	3	'bbbbbbbbcdcdcdcddcd'	'6 6 6 5 5 5 4 5 4 4 4 4 4 4 4 2 6 3'	[5,100]	'S bil_IC beat_pup 3_call 15.xls'
'pup3'	0.00331739	0.176552	53.22	0	21	3	'bbbbbbbbbbbcdcdcdcdcd'	'6 5 5 4 4 4 4 4 4 3 4 3 4 3 3 4 3 4 5 3'	[5,100]	'S bil_IC beat_pup 3_call 16.xls'
'pup3'	0.0100115	0.153676	15.35	0.034	15	3	'bbbbbbdcdcdcdcd'	'1 1 1 1 1 1 1 1 1 1 1 1 1 1'	[5,100]	'S bil_IC beat_pup 3_call 17.xls'
'pup3'	0.0101611	0.172536	16.98	0.037	22	4	'aaabbbbbbbbbbdcdcdcdcd'	'1 2 1 1 1 1 1 1 1 1 1 1 1 1 1 1 1 2 1 2 1'	[5,100]	'S bil_IC beat_pup 3_call 18.xls'
'pup3'	0.00215907	0.15582	72.17	0.005	15	3	'bbbbbbdcdcdcdcd'	'7 6 5 5 6 4 4 5 4 5 5 5 6 5'	[5,100]	'S bil_IC beat_pup 3_call 19.xls'
'pup3'	0.00795395	0.113185	14.23	0.034	17	3	'bbbbbbbbbcdcdcdcd'	'1 1 1 1 1 1 1 1 1 1 1 1 1 1 1 1'	[5,100]	'S bil_IC beat_pup 3_call 20.xls'
'pup4'	0.0102396	0.134241	13.11	0.021	15	3	'bbbbbcdcdcdcdcd'	'1 2 1 1 1 1 1 1 1 1 1 1 1 1'	[5,100]	'S bil_IC beat_pup 7_call 01.xls'
'pup4'	0.00199347	0.121024	60.71	0.009	10	2	'cdcdcdcdcd'	'4 6 4 6 4 6 5 7 5'	[5,100]	'S bil_IC beat_pup 7_call 02.xls'
'pup4'	0.00749503	0.0970606	12.95	0.07	10	3	'bbbbcdcdcd'	'1 1 1 1 1 1 1 1 1'	[5,100]	'S bil_IC beat_pup 7_call 03.xls'
'pup4'	0.0175714	0.176592	10.05	0.077	20	3	'bbbbbbbbbbbbbbcdcdcd'	'1 1 1 1 1 1 1 1 1 1 1 1 1 0 1 1 1 0 1'	[5,100]	'S bil_IC beat_pup 7_call 04.xls'
'pup4'	0.00923926	0.11392	12.33	0.077	18	3	'bbbbbbcdcdcdcdcdcd'	'1 1 1 1 1 1 1 1 1 1 1 1 1 1 1 1 1'	[5,100]	'S bil_IC beat_pup 7_call 05.xls'
'pup4'	0.00177181	0.169225	95.51	0.004	17	4	'aaabbbbbbcccdcdcd'	'10 9 10 8 8 7 6 7 8 11 9 7 9 6 9 7'	[5,100]	'S bil_IC beat_pup 7_call 06.xls'
'pup4'	0.00778496	0.0949765	12.2	0.025	9	3	'bbbbbccdc'	'2 1 1 1 1 1 1 1'	[5,100]	'S bil_IC beat_pup 7_call 07.xls'
'pup4'	0.00580669	0.0771129	13.28	0.034	14	4	'aabbcdcdcdcdcd'	'1 1 1 1 1 1 1 1 1 1 1 1 1'	[5,100]	'S bil_IC beat_pup 7_call 08.xls'
'pup4'	0.00264234	0.119328	45.16	0.014	14	3	'bbbbbbcdcdcdcd'	'5 4 4 4 4 4 4 3 4 3 4 4 4'	[5,100]	'S bil_IC beat_pup 7_call 09.xls'
'pup4'	0.00972812	0.12345	12.69	0.041	14	3	'bbbbcdcdcdcdcd'	'2 1 1 1 1 1 1 1 1 1 1 1 1'	[5,100]	'S bil_IC beat_pup 7_call 10.xls'
'pup4'	0.011684	0.1575	13.48	0.043	16	3	'bbbbbbbbbbcdcdcd'	'1 2 1 1 1 1 1 1 1 1 1 1 1 1 1'	[5,100]	'S bil_IC beat_pup 7_call 11.xls'
'pup4'	0.00453316	0.0559846	12.35	0.057	8	2	'cdcdcdcd'	'1 1 1 1 1 1 1'	[5,100]	'S bil_IC beat_pup 7_call 12.xls'
'pup4'	0.00810244	0.113839	14.05	0.034	12	3	'bdcdcdcdcdcd'	'1 1 1 1 1 1 1 1 1 1 1'	[5,100]	'S bil_IC beat_pup 7_call 13.xls'
'pup4'	0.0089125	0.123349	13.84	0.01	10	3	'bbcdcdcdcd'	'1 1 1 1 1 3 1 1 1'	[5,100]	'S bil_IC beat_pup 7_call 14.xls'
'pup4'	0.00697023	0.10309	14.79	0.027	10	3	'bbdcdccdcd'	'1 1 1 1 1 2 1 1 1'	[5,100]	'S bil_IC beat_pup 7_call 15.xls'
'pup4'	0.00482366	0.140996	29.23	0.027	18	4	'aabbbbbbbbcdcdcdcd'	'3 3 3 3 2 2 2 2 2 2 2 2 2 2 2 3 2'	[5,100]	'S bil_IC beat_pup 7_call 16.xls'
'pup4'	0.00519512	0.157256	30.27	0.016	12	3	'bbbbbbbccdcd'	'3 2 2 2 2 2 2 3 2 2 3'	[5,100]	'S bil_IC beat_pup 7_call 17.xls'
'pup4'	0.00427995	0.0609037	14.23	0.034	11	3	'bbbbbbccdcd'	'1 1 1 1 1 1 1 1 1 1'	[5,100]	'S bil_IC beat_pup 7_call 18.xls'
'pup4'	0.00507914	0.137797	27.13	0.023	14	4	'aabbbbcdcdcdcd'	'3 3 3 2 3 2 2 2 2 2 2 2 2'	[5,100]	'S bil_IC beat_pup 7_call 19.xls'
'pup4'	0.00387416	0.166976	43.1	0.016	16	4	'aabbbbbdcdcdcdcd'	'5 3 3 2 3 3 2 3 3 3 3 3 3 3 3'	[5,100]	'S bil_IC beat_pup 7_call 20.xls'
'pup5'	0.0071173	0.0770091	10.82	0.066	8	3	'bbbbcdcd'	'1 1 1 1 1 1 1'	[5,100]	'S bil_IC beat_pup 8_call 01.xls'
'pup5'	0.0100352	0.111892	11.15	0.064	12	3	'bbbbbbbccdcd'	'1 1 1 1 1 1 1 1 1 1 1'	[5,100]	'S bil_IC beat_pup 8_call 02.xls'
'pup5'	0.00831448	0.101021	12.15	0.044	9	3	'bbbbccdcd'	'1 1 1 1 1 1 1 1'	[5,100]	'S bil_IC beat_pup 8_call 03.xls'
'pup5'	0.00413396	0.15184	36.73	0.012	13	3	'bbbcdcdcdcdcd'	'4 5 4 3 3 3 4 3 5 2 5 2'	[5,100]	'S bil_IC beat_pup 8_call 04.xls'
'pup5'	0.0136824	0.156801	11.46	0.068	17	4	'aabbccdcdcdcdcdcd'	'1 1 1 1 1 1 1 1 1 1 1 1 1 1 1 1'	[5,100]	'S bil_IC beat_pup 8_call 05.xls'
'pup5'	0.0134478	0.152633	11.35	0.041	12	3	'bbcdcdcdcdcd'	'2 1 1 1 1 1 1 1 1 1 1'	[5,100]	'S bil_IC beat_pup 8_call 06.xls'
'pup5'	0.0060055	0.148276	24.69	0.037	13	3	'bbbcdcdcdcdcd'	'3 3 3 2 2 2 2 2 3 2 3 2'	[5,100]	'S bil_IC beat_pup 8_call 07.xls'
'pup5'	0.00943838	0.114582	12.14	0.054	12	3	'bbbbbbbbbbcd'	'1 1 1 1 1 1 1 1 1 1 1'	[5,100]	'S bil_IC beat_pup 8_call 08.xls'
'pup5'	0.0130017	0.164471	12.65	0.048	16	3	'bbbbbbbbbbbbcdcd'	'1 1 1 1 1 1 1 1 1 1 1 1 1 1 0'	[5,100]	'S bil_IC beat_pup 8_call 09.xls'
'pup5'	0.00433208	0.0615155	14.2	0.045	12	3	'bbbbbbbbcdcd'	'1 1 1 1 1 1 1 1 1 1 1'	[5,100]	'S bil_IC beat_pup 8_call 10.xls'
'pup5'	0.00233281	0.166259	71.27	0.008	18	3	'bbbbbbbbcdcdcdcdcd'	'9 8 8 8 7 5 6 7 5 6 5 6 5 7 6 7 6'	[5,100]	'S bil_IC beat_pup 8_call 11.xls'
'pup5'	0.00638847	0.080303	12.57	0.03	14	3	'bbbbbbbbcdcdcd'	'1 1 1 1 1 1 1 1 1 1 1 1 1'	[5,100]	'S bil_IC beat_pup 8_call 12.xls'
'pup5'	0.0130162	0.145912	11.21	0.016	16	3	'bbbbbbcccdcdcdcd'	'1 1 1 1 1 1 1 1 1 1 1 1 1 1 1'	[5,100]	'S bil_IC beat_pup 8_call 13.xls'
'pup5'	0.0114455	0.138605	12.11	0.003	12	3	'bbbbcdcdcdcd'	'1 1 1 1 1 1 1 1 1 1 1'	[5,100]	'S bil_IC beat_pup 8_call 14.xls'
'pup5'	0.00150928	0.138627	91.85	0.002	13	4	'aaaaaabbbcccd'	'9 8 8 7 7 7 6 6 7 7 8 5'	[5,100]	'S bil_IC beat_pup 8_call 15.xls'
'pup5'	0.00476972	0.117764	24.69	0.037	11	3	'bbbcdcdcdcd'	'2 3 2 2 2 2 2 2 2 2'	[5,100]	'S bil_IC beat_pup 8_call 16.xls'
'pup5'	0.00218284	0.151205	69.27	0.01	14	3	'bbbbbccdcdcdcd'	'7 6 6 6 7 8 5 6 5 6 5 18 5'	[5,100]	'S bil_IC beat_pup 8_call 17.xls'
'pup5'	0.0136729	0.15382	11.25	0.07	16	3	'bbbbbbbbbccdcdcd'	'2 1 1 1 1 1 1 1 1 1 1 1 1 1 1'	[5,100]	'S bil_IC beat_pup 8_call 18.xls'
'pup5'	0.0107705	0.148094	13.75	0.07	20	4	'aaaabbbbbbbccdcdcdcd'	'1 1 1 1 1 1 1 1 1 1 1 1 1 1 1 1 1 1 1'	[5,100]	'S bil_IC beat_pup 8_call 19.xls'
'pup5'	0.00226323	0.162568	71.83	0.012	15	3	'bbbbbbbcdcdcdcd'	'8 7 7 6 8 6 8 6 6 5 6 5 7 5'	[5,100]	'S bil_IC beat_pup 8_call 20.xls'
'pup6'	0.00122872	0.106849	86.96	0.009	7	3	'bcdcdcd'	'9 8 8 7 24 5'	[5,100]	'S bil_IC beat_pup 9_call 01.xls'
'pup6'	0.00486752	0.0567552	11.66	0.041	6	2	'cdcdcd'	'1 1 1 1 1'	[5,100]	'S bil_IC beat_pup 9_call 02.xls'
'pup6'	0.00426814	0.16458	38.56	0.022	13	3	'bbbbbbbbbcdcd'	'4 4 3 2 3 3 3 3 4 2 4 2'	[5,100]	'S bil_IC beat_pup 9_call 03.xls'
'pup6'	0.00110453	0.0914664	82.81	0.001	10	4	'abbdbdcdcd'	'11 10 6 7 6 6 7 7 6'	[5,100]	'S bil_IC beat_pup 9_call 04.xls'
'pup6'	0.00259193	0.154272	59.52	0.01	15	3	'bbbbbbbbbbccccd'	'5 5 5 5 5 5 6 6 6 7 7 7 8 4'	[5,100]	'S bil_IC beat_pup 9_call 05.xls'
'pup6'	0.0132635	0.153724	11.59	0.04	19	3	'bbbbbbbbbbcccdccdcd'	'1 1 1 1 1 1 1 1 1 1 1 1 1 0 1 1 1 1'	[5,100]	'S bil_IC beat_pup 9_call 06.xls'
'pup6'	0.00303958	0.105777	34.8	0.023	8	2	'cdcdcdcd'	'3 3 3 3 3 4 2'	[5,100]	'S bil_IC beat_pup 9_call 07.xls'
'pup6'	0.00105157	0.0674265	64.12	0.003	5	4	'abccd'	'7 6 30 5'	[5,100]	'S bil_IC beat_pup 9_call 08.xls'
'pup6'	0.00828274	0.0933465	11.27	0.061	10	3	'bbbbbbcdcd'	'1 1 1 1 1 1 1 1 1'	[5,100]	'S bil_IC beat_pup 9_call 09.xls'
'pup6'	0.00974983	0.116511	11.95	0.03	11	3	'bbbbbbccdcd'	'1 1 1 1 1 1 1 1 1 1'	[5,100]	'S bil_IC beat_pup 9_call 10.xls'
'pup6'	0.0046999	0.0657046	13.98	0.046	6	3	'bdcdcd'	'1 1 1 1 1'	[5,100]	'S bil_IC beat_pup 9_call 11.xls'
'pup6'	0.00909152	0.137464	15.12	0.03	12	3	'bbbbbbcccdcd'	'1 1 1 1 1 1 1 2 1 1 1'	[5,100]	'S bil_IC beat_pup 9_call 12.xls'
'pup6'	0.00328505	0.145922	44.42	0.021	13	3	'bbbbbbccdcdcd'	'3 3 3 3 3 3 5 4 5 2 5 2'	[5,100]	'S bil_IC beat_pup 9_call 13.xls'
'pup6'	0.0130542	0.139027	10.65	0.08	10	3	'bbbccdcdcd'	'1 1 1 1 1 1 1 1 1'	[5,100]	'S bil_IC beat_pup 9_call 14.xls'
'pup6'	0.00116911	0.113345	96.95	0.006	8	3	'bbcdcdcd'	'13 13 5 10 6 8 6'	[5,100]	'S bil_IC beat_pup 9_call 15.xls'
'pup6'	0.00285254	0.151869	53.24	0.011	13	3	'bbccdcdcdcdcd'	'6 5 7 3 11 3 4 3 5 3 5 3'	[5,100]	'S bil_IC beat_pup 9_call 16.xls'
'pup6'	0.00803599	0.118531	14.75	0.022	18	2	'cccccccccdcdcdcdcd'	'2 2 2 2 2 2 2 1 1 1 1 1 1 1 1 1 1'	[5,100]	'S bil_IC beat_pup 9_call 17.xls'
'pup6'	0.00400658	0.0886655	22.13	0.005	16	3	'bbcdcdcdcdcdcdcd'	'3 2 1 2 1 5 1 2 1 2 1 2 1 2 1'	[5,100]	'S bil_IC beat_pup 9_call 18.xls'
'pup6'	0.00319378	0.147361	46.14	0.007	10	2	'cdcdcdcdcd'	'2 5 2 3 3 4 2 4 2'	[5,100]	'S bil_IC beat_pup 9_call 19.xls'
'pup6'	0.00436182	0.166796	38.24	0.01	17	3	'bbccdcdcdcdcdcdcd'	'5 3 6 2 4 2 3 2 2 3 3 2 3 2 3 2'	[5,100]	'S bil_IC beat_pup 9_call 20.xls'
'pup7'	0.0045627	0.138661	30.39	0.021	10	3	'bbbccccdcd'	'3 3 3 4 4 4 2 3 2'	[5,100]	'S bil_IC beat_pup 10_call 01.xls'
'pup7'	0.00663306	0.157336	23.72	0.006	12	3	'bbbbbbcccccd'	'2 2 2 2 3 2 3 3 3 3 2'	[5,100]	'S bil_IC beat_pup 10_call 02.xls'
'pup7'	0.0030568	0.174788	57.18	0.001	15	3	'bbbbbbcccdcdccd'	'5 4 5 5 6 5 7 7 4 5 4 6 8 4'	[5,100]	'S bil_IC beat_pup 10_call 03.xls'
'pup7'	0.00154917	0.0911684	58.85	0.01	8	3	'bbbbcccd'	'5 5 5 6 7 7 4'	[5,100]	'S bil_IC beat_pup 10_call 04.xls'
'pup7'	0.00203088	0.129225	63.63	0.013	10	3	'bbbbcdcdcd'	'7 7 8 8 5 14 5 6 5'	[5,100]	'S bil_IC beat_pup 10_call 05.xls'
'pup7'	0.00919908	0.118392	12.87	0.057	13	3	'bbbbbbccdcdcd'	'1 1 1 1 1 1 1 1 1 1 1 1'	[5,100]	'S bil_IC beat_pup 10_call 06.xls'
'pup7'	0.00167402	0.106066	63.36	0.004	11	3	'bbbbbbbcdcd'	'7 7 7 6 6 6 7 5 5 5'	[5,100]	'S bil_IC beat_pup 10_call 07.xls'
'pup7'	0.00990229	0.13883	14.02	0.059	12	3	'bbbccdcdcdcd'	'1 1 1 2 1 1 1 1 1 1 1'	[5,100]	'S bil_IC beat_pup 10_call 08.xls'
'pup7'	0.0132935	0.14809	11.14	0.057	15	3	'bbbbbbbbbbcccdc'	'1 1 1 1 1 1 1 1 1 1 1 1 1 1'	[5,100]	'S bil_IC beat_pup 10_call 09.xls'
'pup7'	0.0122864	0.139328	11.34	0.051	14	3	'bbbbbbbccdcdcd'	'1 1 1 1 1 1 1 1 1 1 1 1 1'	[5,100]	'S bil_IC beat_pup 10_call 10.xls'
'pup7'	0.00160602	0.0859219	53.5	0.015	9	3	'bbbbbcccd'	'5 5 4 5 5 6 7 4'	[5,100]	'S bil_IC beat_pup 10_call 11.xls'
'pup7'	0.00159017	0.115908	72.89	0.008	14	3	'bbbbbbbccccccd'	'7 6 7 6 6 6 5 6 6 7 8 9 5'	[5,100]	'S bil_IC beat_pup 10_call 12.xls'
'pup7'	0.00469183	0.127336	27.14	0.003	12	3	'bbbbbbbbbccd'	'2 2 2 2 2 2 2 2 3 3 2'	[5,100]	'S bil_IC beat_pup 10_call 13.xls'
'pup7'	0.00194502	0.154863	79.62	0.001	14	3	'bbbbbbbbbccccd'	'7 7 7 8 6 6 6 6 6 7 8 9 5'	[5,100]	'S bil_IC beat_pup 10_call 14.xls'
'pup7'	0.0134883	0.166311	12.33	0.041	16	4	'aaaabbbbbbcccdcd'	'1 2 1 1 1 1 1 1 1 1 1 1 1 1 1'	[5,100]	'S bil_IC beat_pup 10_call 15.xls'
'pup7'	0.00164251	0.149386	90.95	0.009	15	3	'bbbbbbccdcdcdcd'	'6 6 6 7 8 9 9 6 8 4 7 5 7 6'	[5,100]	'S bil_IC beat_pup 10_call 16.xls'
'pup7'	0.00696351	0.102294	14.69	0.045	18	3	'bbbbbbbbbbcccdcdcd'	'1 1 1 1 1 1 1 1 1 1 1 2 1 1 1 1 1'	[5,100]	'S bil_IC beat_pup 10_call 17.xls'
'pup7'	0.00155781	0.0815513	52.35	0.001	10	3	'bbbbbccdcd'	'4 4 4 4 5 7 3 4 3'	[5,100]	'S bil_IC beat_pup 10_call 18.xls'
'pup7'	0.00631754	0.0931837	14.75	0.025	16	3	'bbbbbbbbbbcccdcd'	'1 1 1 1 1 1 1 1 1 1 1 2 1 1 1'	[5,100]	'S bil_IC beat_pup 10_call 19.xls'
'pup7'	0.00821863	0.123526	15.03	0.016	11	3	'bbbbccdcdcd'	'1 1 1 1 1 1 1 1 1 1'	[5,100]	'S bil_IC beat_pup 10_call 20.xls'
'pup8'	0.00192125	0.138983	72.34	0.001	9	3	'bbcdcdccc'	'9 9 5 7 5 6 10 10'	[5,100]	'S bil_IC beat_pup 11_call 01.xls'
'pup8'	0.00187432	0.129796	69.25	0.014	11	3	'bcdcdcdcdcd'	'9 4 5 4 6 4 6 4 7 3'	[5,100]	'S bil_IC beat_pup 11_call 02.xls'
'pup8'	0.0119993	0.162591	13.55	0.071	15	4	'aaabbcdcdcdcdcd'	'1 2 1 1 1 1 1 1 1 1 1 1 1 1'	[5,100]	'S bil_IC beat_pup 11_call 03.xls'
'pup8'	0.0101173	0.140833	13.92	0.009	15	3	'aaacdcdcdcdcdcd'	'1 1 1 1 1 1 1 1 1 1 1 1 1 1'	[5,100]	'S bil_IC beat_pup 11_call 04.xls'
'pup8'	0.0103659	0.126464	12.2	0.038	10	4	'abdbcccdcd'	'1 1 1 1 1 2 1 1 1'	[5,100]	'S bil_IC beat_pup 11_call 05.xls'
'pup8'	0.00436967	0.128468	29.4	0.028	10	2	'cdcdcdcdcd'	'2 3 2 3 2 3 2 4 2'	[5,100]	'S bil_IC beat_pup 11_call 06.xls'
'pup8'	0.00170926	0.16214	94.86	0.003	13	4	'abbcdcdcdcdcd'	'9 8 7 5 7 5 8 5 8 5 9 6'	[5,100]	'S bil_IC beat_pup 11_call 07.xls'
'pup8'	0.00415199	0.143451	34.55	0.013	13	3	'bcdcdcdcdcdcd'	'3 2 3 2 3 2 3 2 3 2 4 2'	[5,100]	'S bil_IC beat_pup 11_call 08.xls'
'pup8'	0.00988407	0.140453	14.21	0.011	15	3	'bbbcdcdcdcdcdcd'	'2 1 1 1 1 1 1 1 1 1 1 1 1 1'	[5,100]	'S bil_IC beat_pup 11_call 09.xls'
'pup8'	0.00138607	0.0471679	34.03	0.024	12	3	'bbcdcdcdcdcd'	'3 5 2 3 2 3 2 3 2 3 2'	[5,100]	'S bil_IC beat_pup 11_call 10.xls'
'pup8'	0.00145927	0.0495422	33.95	0.024	12	3	'aacdcdcdcdcd'	'3 5 2 3 2 3 2 3 2 3 2'	[5,100]	'S bil_IC beat_pup 11_call 11.xls'
'pup8'	0.007859	0.112777	14.35	0.019	10	3	'bbbbcdcdcd'	'1 1 1 1 1 1 1 1 1'	[5,100]	'S bil_IC beat_pup 11_call 12.xls'
'pup8'	0.00338364	0.134466	39.74	0.024	12	3	'bbbbcdcdcdcd'	'4 4 3 3 2 3 2 3 2 3 2'	[5,100]	'S bil_IC beat_pup 11_call 13.xls'
'pup8'	0.00891439	0.145929	16.37	0.02	13	3	'bbbcdcdcdcdcd'	'2 1 1 1 1 1 1 1 1 1 1 1'	[5,100]	'S bil_IC beat_pup 11_call 14.xls'
'pup8'	0.00153833	0.137712	89.52	0.004	13	3	'bbbbbbbcdcdcd'	'10 8 7 6 6 7 7 5 6 5 8 4'	[5,100]	'S bil_IC beat_pup 11_call 15.xls'
'pup8'	0.0075885	0.160952	21.21	0.037	12	3	'bbbbbcdcdcdc'	'3 2 2 2 2 1 2 1 2 1 2'	[5,100]	'S bil_IC beat_pup 11_call 16.xls'
'pup8'	0.0104281	0.149747	14.36	0.016	15	4	'aaabdbdcdcdcdcd'	'2 1 1 1 1 1 1 1 1 1 1 1 1 1'	[5,100]	'S bil_IC beat_pup 11_call 17.xls'
'pup8'	0.0014489	0.124606	86	0.006	10	4	'aaabbbcdcd'	'8 7 7 11 8 9 5 7 5'	[5,100]	'S bil_IC beat_pup 11_call 18.xlsx'
'pup8'	0.00555805	0.175468	31.57	0.026	21	3	'bbbbbbbbbbbcdcdcdcdcd'	'2 2 2 2 2 2 2 2 2 3 2 2 2 2 3 2 3 3 4 3'	[5,100]	'S bil_IC beat_pup 11_call 19.xls'
'pup8'	0.00274859	0.162084	58.97	0.001	14	3	'bbbbdcdcddcdcd'	'4 4 4 3 4 4 6 3 3 4 3 7 4'	[5,100]	'S bil_IC beat_pup 11_call 20.xls'
'pup9'	0.00831833	0.114793	13.8	0.024	14	3	'bbcdcdcdcdcdcd'	'1 1 1 1 1 1 1 1 1 1 1 1 1'	[5,100]	'S bil_IC beat_pup 12_call 01.xls'
'pup9'	0.0063444	0.0895195	14.11	0.042	11	4	'abbcdcdcdcd'	'1 1 1 1 1 1 1 1 1 1'	[5,100]	'S bil_IC beat_pup 12_call 02.xls'
'pup9'	0.0033796	0.144039	42.62	0.014	11	3	'bbbcdcdcdcd'	'3 4 4 3 3 3 3 3 3 3'	[5,100]	'S bil_IC beat_pup 12_call 03.xls'
'pup9'	0.00378375	0.115291	30.47	0.028	12	3	'bbcdcdcdcdcd'	'2 2 2 2 2 2 2 2 2 3 2'	[5,100]	'S bil_IC beat_pup 12_call 04.xls'
'pup9'	0.00640105	0.0940314	14.69	0.04	17	3	'bbbbbcdcdcdcdcdcd'	'1 1 1 1 1 1 1 1 1 1 1 1 1 1 1 1'	[5,100]	'S bil_IC beat_pup 12_call 05.xls'
'pup9'	0.00602404	0.0798788	13.26	0.026	12	3	'bbbbbbcdcdcd'	'1 1 1 1 1 1 1 1 1 1 1'	[5,100]	'S bil_IC beat_pup 12_call 06.xls'
'pup9'	0.0101833	0.148269	14.56	0.027	12	3	'bbbbbbcdcdcd'	'1 2 1 1 1 1 1 1 1 1 1'	[5,100]	'S bil_IC beat_pup 12_call 07.xls'
'pup9'	0.0081963	0.11483	14.01	0.027	10	3	'bbcdcdcdcd'	'2 2 2 1 1 1 1 2 1'	[5,100]	'S bil_IC beat_pup 12_call 08.xls'
'pup9'	0.0101854	0.124262	12.2	0.037	13	3	'bbbbcdcdcdcdc'	'1 1 1 2 1 1 1 1 2 1 1 1'	[5,100]	'S bil_IC beat_pup 12_call 09.xls'
'pup9'	0.00119671	0.0702471	58.7	0.002	8	3	'bbbcdccd'	'7 5 8 5 5 8 6'	[5,100]	'S bil_IC beat_pup 12_call 10.xls'
'pup9'	0.00459801	0.0608316	13.23	0.02	9	3	'bcdcddccd'	'2 1 1 1 1 1 2 1'	[5,100]	'S bil_IC beat_pup 12_call 11.xls'
'pup9'	0.00416164	0.159641	38.36	0.006	16	4	'abbbbdcdcdcdcdcd'	'4 3 3 3 2 3 2 3 3 2 3 4 3 3 3'	[5,100]	'S bil_IC beat_pup 12_call 12.xls'
'pup9'	0.00682454	0.155804	22.83	0.009	13	3	'bbbcccdcdcdcd'	'2 3 2 3 3 2 2 2 2 2 2 2'	[5,100]	'S bil_IC beat_pup 12_call 13.xls'
'pup9'	0.00393301	0.127744	32.48	0.021	11	3	'bbbbccccdcc'	'3 3 3 3 3 4 4 3 3 5'	[5,100]	'S bil_IC beat_pup 12_call 14.xls'
'pup9'	0.0102685	0.132361	12.89	0.013	14	3	'bbbbbbcdcdcdcd'	'1 1 1 1 1 1 1 1 1 1 1 1 1'	[5,100]	'S bil_IC beat_pup 12_call 15.xls'
'pup9'	0.00828499	0.11425	13.79	0.049	15	3	'bbbbbbbbccdcdcd'	'1 1 1 1 1 1 1 1 1 1 1 1 1 1'	[5,100]	'S bil_IC beat_pup 12_call 16.xls'
'pup9'	0.00438681	0.118926	27.11	0	14	3	'bbbbbdcdcdcdcd'	'2 2 2 3 2 2 2 2 2 2 2 3 2'	[5,100]	'S bil_IC beat_pup 12_call 17.xls'
'pup9'	0.00166442	0.133603	80.27	0.007	13	3	'bbbbdcccdcdcd'	'8 7 8 4 6 7 8 6 7 6 9 6'	[5,100]	'S bil_IC beat_pup 12_call 18.xls'
'pup9'	0.00739243	0.13506	18.27	0.048	11	3	'bcdcdcdcdcd'	'2 1 2 1 2 1 2 1 2 1'	[5,100]	'S bil_IC beat_pup 12_call 19.xls'
'pup9'	0.0115597	0.140335	12.14	0.031	14	3	'bbcdcdcdcdcdcd'	'1 1 1 1 1 1 1 1 1 1 1 1 1'	[5,100]	'S bil_IC beat_pup 12_call 20.xls'
'pup10'	0.000953686	0.0822745	86.27	0.008	7	3	'bcdcdcd'	'11 5 11 6 12 6'	[5,100]	'S bil_IC beat_pup 13_call 01.xls'
'pup10'	0.00810744	0.156717	19.33	0.035	17	3	'bcdcdcddcddcdcdcd'	'4 1 2 1 3 1 1 2 1 1 2 2 2 2 2 2'	[5,100]	'S bil_IC beat_pup 13_call 02.xls'
'pup10'	0.00553292	0.120175	21.72	0.019	11	3	'bbbcdcdcdcd'	'2 3 2 1 2 1 2 1 2 1'	[5,100]	'S bil_IC beat_pup 13_call 03.xls'
'pup10'	0.00173017	0.12407	71.71	0.004	14	2	'cdcdcdcdcdcdcd'	'2 7 2 6 3 6 7 6 7 6 4 6 4'	[5,100]	'S bil_IC beat_pup 13_call 04.xls'
'pup10'	0.00367508	0.188826	51.38	0.015	22	4	'abbbbbcdcdcdcdcdcdcdcd'	'5 5 5 4 4 4 3 4 3 4 2 5 2 4 2 6 4 5 4 5 3'	[5,100]	'S bil_IC beat_pup 13_call 05.xls'
'pup10'	0.00703968	0.162617	23.1	0.039	17	4	'aaaaaabbdcdcdcdcd'	'2 2 2 2 2 2 2 1 2 1 2 1 3 1 3 1'	[5,100]	'S bil_IC beat_pup 13_call 06.xls'
'pup10'	0.00201265	0.130279	64.73	0.001	9	3	'acdcdcdcd'	'10 4 6 4 8 4 7 4'	[5,100]	'S bil_IC beat_pup 13_call 07.xls'
'pup10'	0.00293174	0.0716517	24.44	0.02	10	3	'bbbbcdcdcd'	'2 2 2 3 1 2 1 2 1'	[5,100]	'S bil_IC beat_pup 13_call 08.xls'
'pup10'	0.00514502	0.0849443	16.51	0.013	8	3	'bbcdcdcd'	'1 2 1 1 1 1 1'	[5,100]	'S bil_IC beat_pup 13_call 09.xls'
'pup10'	0.00712135	0.100482	14.11	0.058	10	3	'accdcdcdcd'	'1 2 1 1 1 1 1 2 1'	[5,100]	'S bil_IC beat_pup 13_call 10.xls'
'pup10'	0.00169824	0.154319	90.87	0	12	4	'aabbbbbbcdcd'	'8 8 8 7 7 7 6 9 6 6 5'	[5,100]	'S bil_IC beat_pup 13_call 11.xls'
'pup10'	0.00205575	0.174143	84.71	0.002	15	4	'aabbbbbbbcccdcd'	'8 8 7 7 7 7 6 6 6 8 9 5 6 4'	[5,100]	'S bil_IC beat_pup 13_call 12.xls'
'pup10'	0.00244149	0.1721	70.49	0.009	16	3	'bbcdcdcdcdcdcdcd'	'6 7 4 5 4 6 4 6 5 6 5 6 5 8 4'	[5,100]	'S bil_IC beat_pup 13_call 13.xls'
'pup10'	0.00218878	0.115765	52.89	0.012	10	3	'bbcdcdcdcd'	'4 5 3 4 3 4 3 5 3'	[5,100]	'S bil_IC beat_pup 13_call 14.xls'
'pup10'	0.0064391	0.146296	22.72	0.033	12	3	'bbbbbbcdcdcd'	'2 2 2 2 2 2 1 2 1 2 1'	[5,100]	'S bil_IC beat_pup 13_call 15.xls'
'pup10'	0.00208569	0.123473	59.2	0.014	11	3	'bbbcccdcdcd'	'5 5 4 5 6 3 4 3 5 3'	[5,100]	'S bil_IC beat_pup 13_call 16.xls'
'pup10'	0.00739287	0.0935198	12.65	0.014	8	3	'bbbbbccd'	'1 1 1 1 1 1 1'	[5,100]	'S bil_IC beat_pup 13_call 17.xls'
'pup10'	0.0119213	0.152831	12.82	0.047	10	4	'aaaabbcdcd'	'1 1 1 1 1 1 1 1 1'	[5,100]	'S bil_IC beat_pup 13_call 18.xls'
'pup10'	0.00241508	0.167945	69.54	0.01	13	3	'bbbbbbbcdcdcd'	'6 5 5 5 5 5 6 4 5 3 5 4'	[5,100]	'S bil_IC beat_pup 13_call 19.xls'
'pup10'	0.00198483	0.123834	62.39	0.01	10	3	'bbbbcccdcd'	'5 5 5 5 6 7 4 5 3'	[5,100]	'S bil_IC beat_pup 13_call 20.xls'
'pup11'	0.00190453	0.159752	83.88	0.005	18	3	'bbbbbbbbbdcdcdcdcd'	'9 8 7 7 8 9 9 10 4 7 5 6 5 6 5 7 5'	[5,100]	'S bil_IC beat_pup 14_call 01.xls'
'pup11'	0.00384361	0.124149	32.3	0.019	11	3	'bcdcdcdcdcd'	'5 2 2 2 2 2 2 2 3 2'	[5,100]	'S bil_IC beat_pup 14_call 02.xls'
'pup11'	0.00510357	0.0799219	15.66	0.038	9	3	'bcdcdcdcd'	'2 1 1 1 1 1 1 1'	[5,100]	'S bil_IC beat_pup 14_call 03.xls'
'pup11'	0.00348557	0.149322	42.84	0.022	12	3	'bbcdcdcdcdcd'	'5 5 3 3 3 3 3 3 3 3 3'	[5,100]	'S bil_IC beat_pup 14_call 04.xls'
'pup11'	0.00360025	0.103219	28.67	0.029	13	4	'abdcdcdcdcdcd'	'3 2 2 2 2 2 2 2 2 2 2 2'	[5,100]	'S bil_IC beat_pup 14_call 05.xls'
'pup11'	0.00411113	0.124115	30.19	0.003	15	3	'bbcdcdcdcdcdcdc'	'3 3 2 2 2 2 2 2 2 2 2 2 2 3'	[5,100]	'S bil_IC beat_pup 14_call 06.xls'
'pup11'	0.00192752	0.146068	75.78	0.01	15	4	'aabbdcdcdcdcdcd'	'8 8 9 4 5 5 5 5 5 5 5 6 6 6'	[5,100]	'S bil_IC beat_pup 14_call 07.xls'
'pup11'	0.00485185	0.0745729	15.37	0.035	15	3	'aaacdcdcdcdcdcd'	'1 1 1 1 1 1 1 1 1 1 1 1 1 1'	[5,100]	'S bil_IC beat_pup 14_call 08.xls'
'pup11'	0.00789532	0.115745	14.66	0.037	12	4	'babdcdcdcdcd'	'1 1 1 1 1 1 1 1 1 1 1'	[5,100]	'S bil_IC beat_pup 14_call 09.xls'
'pup11'	0.00627538	0.0956367	15.24	0.042	16	4	'aabdbdcdcdcdcdcd'	'1 1 1 1 1 1 1 1 1 1 1 1 1 1 1'	[5,100]	'S bil_IC beat_pup 14_call 10.xls'
'pup11'	0.0065621	0.0848479	12.93	0.055	12	2	'cdcdcdcdcdcd'	'1 1 1 1 1 1 1 1 1 1 1'	[5,100]	'S bil_IC beat_pup 14_call 11.xls'
'pup11'	0.0138426	0.173171	12.51	0.012	18	4	'aaabbdcdcdcdcdcdcd'	'1 1 1 1 1 1 0 1 1 1 1 1 1 1 1 1 1'	[5,100]	'S bil_IC beat_pup 14_call 12.xls'
'pup11'	0.00301463	0.145456	48.25	0.01	15	4	'aaabdbdcdcdcdcd'	'4 4 4 2 4 2 3 3 4 3 4 3 5 3'	[5,100]	'S bil_IC beat_pup 14_call 13.xls'
'pup11'	0.0104876	0.151547	14.45	0.049	13	4	'aaabdcdcdcdcd'	'1 1 1 1 1 1 1 1 1 1 1 1'	[5,100]	'S bil_IC beat_pup 14_call 14.xls'
'pup11'	0.00147867	0.120571	81.54	0.004	13	3	'aaabdbdbdbdbd'	'11 11 13 5 8 5 8 5 8 6 9 5'	[5,100]	'S bil_IC beat_pup 14_call 15.xls'
'pup11'	0.00190855	0.171445	89.83	0.001	19	4	'abbbbbbbbcdcdcdcdcd'	'9 9 9 8 8 8 7 7 8 6 7 6 7 6 9 4 7 7'	[5,100]	'S bil_IC beat_pup 14_call 16.xls'
'pup11'	0.00145186	0.143255	98.67	0.008	16	3	'bbbbbbcdcdcdcdcd'	'7 7 7 7 8 9 5 7 6 8 6 9 7 10 7'	[5,100]	'S bil_IC beat_pup 14_call 17.xls'
'pup11'	0.00842495	0.115085	13.66	0.053	10	2	'cdcdcdcdcd'	'1 1 1 1 1 1 1 1 1'	[5,100]	'S bil_IC beat_pup 14_call 18.xls'
'pup11'	0.00210732	0.131665	62.48	0.005	14	3	'bbbbcdcdcdcdcd'	'6 4 5 6 4 4 4 4 4 5 4 6 4'	[5,100]	'S bil_IC beat_pup 14_call 19.xls'
'pup11'	0.00840384	0.11715	13.94	0.042	16	4	'aaabbbbbcdcdcdcd'	'1 1 1 1 1 1 1 1 1 1 1 1 1 1 1'	[5,100]	'S bil_IC beat_pup 14_call 20.xls'
'pup12'	0.0146274	0.167045	11.42	0.008	18	3	'bcdcdcddcdcdcdcdcd'	'1 1 1 1 1 0 1 1 1 1 1 1 1 1 1 1 1'	[5,100]	'S bil_IC beat_pup 15_call 01.xls'
'pup12'	0.00115281	0.113252	98.24	0.008	11	4	'abdcdcddccd'	'10 5 8 6 8 6 4 10 18 8'	[5,100]	'S bil_IC beat_pup 15_call 02.xls'
'pup12'	0.00646909	0.151765	23.46	0.003	17	4	'aaaaaaabdcdcdcdcd'	'2 2 2 2 2 2 2 1 2 1 2 1 3 2 2 2'	[5,100]	'S bil_IC beat_pup 15_call 03.xls'
'pup12'	0.00191359	0.14283	74.64	0.013	16	4	'aaaaabbdcdcdcdcd'	'7 7 6 6 6 6 3 6 4 6 4 8 4 8 7'	[5,100]	'S bil_IC beat_pup 15_call 04.xls'
'pup12'	0.00525164	0.108709	20.7	0.04	14	4	'aaaabbdcdcddcd'	'2 2 2 2 2 1 2 1 2 1 1 2 1'	[5,100]	'S bil_IC beat_pup 15_call 05.xls'
'pup12'	0.00191101	0.152288	79.69	0.005	11	4	'aaabccdcccd'	'8 8 7 9 11 5 6 14 14 7'	[5,100]	'S bil_IC beat_pup 15_call 06.xls'
'pup12'	0.00160721	0.152379	94.81	0.004	15	4	'aaabbbbcdcdcdcd'	'9 10 9 9 8 8 9 6 8 6 8 6 10 10'	[5,100]	'S bil_IC beat_pup 15_call 07.xls'
'pup12'	0.0033844	0.147763	43.66	0.005	14	3	'aaaadcdcdcddcd'	'6 5 5 3 4 3 4 3 5 3 2 4 5'	[5,100]	'S bil_IC beat_pup 15_call 08.xls'
'pup12'	0.0016524	0.162481	98.33	0.007	15	4	'aaaabbbbbcdcdcd'	'10 10 9 10 9 7 9 8 9 7 8 7 27 9'	[5,100]	'S bil_IC beat_pup 15_call 09.xls'
'pup12'	0.00383371	0.145988	38.08	0.007	16	4	'abbbdcdcdcddcdcd'	'4 5 3 2 3 2 3 2 3 2 1 3 3 3 3'	[5,100]	'S bil_IC beat_pup 15_call 10.xls'
'pup12'	0.0068246	0.156556	22.94	0.016	14	3	'bbdcddcdcdcdcd'	'3 1 2 1 3 1 1 2 2 2 2 3 2'	[5,100]	'S bil_IC beat_pup 15_call 11.xls'
'pup12'	0.0101021	0.125367	12.41	0.08	16	3	'bbcdcdcdcdcdcdcd'	'2 1 1 1 1 1 1 1 1 1 1 1 1 1 1'	[5,100]	'S bil_IC beat_pup 15_call 12.xls'
'pup12'	0.00636378	0.147321	23.15	0.01	13	3	'bbbbbbdcdcdcd'	'2 2 2 2 2 1 2 1 2 2 2 2'	[5,100]	'S bil_IC beat_pup 15_call 13.xls'
'pup12'	0.00590943	0.0800728	13.55	0.037	12	3	'bbbbbbbbdccd'	'1 1 1 1 1 1 1 1 1 2 1'	[5,100]	'S bil_IC beat_pup 15_call 14.xls'
'pup12'	0.0063507	0.14035	22.1	0.03	13	3	'bbbbbcdcdcdcd'	'2 2 2 1 2 1 2 2 2 2 2 2'	[5,100]	'S bil_IC beat_pup 15_call 15.xls'
'pup12'	0.00164466	0.141473	86.02	0.01	17	3	'bbbcccdcdcdcdcdcd'	'7 6 7 11 12 7 8 6 9 5 10 5 9 4 7 6'	[5,100]	'S bil_IC beat_pup 15_call 16.xls'
'pup12'	0.0125077	0.166228	13.29	0.046	17	3	'bbbbbbdcdcdcdcdcd'	'1 1 1 1 1 1 1 1 1 1 1 1 1 1 1 1'	[5,100]	'S bil_IC beat_pup 15_call 17.xls'
'pup12'	0.00874909	0.105339	12.04	0.039	12	3	'bbbbbbcdcdcd'	'1 1 1 1 1 1 1 1 1 1 1'	[5,100]	'S bil_IC beat_pup 15_call 18.xls'
'pup12'	0.00342484	0.152406	44.5	0.019	18	2	'cdcddcddcdddcddcdd'	'3 4 3 1 3 3 1 3 3 1 1 3 3 1 3 3 2'	[5,100]	'S bil_IC beat_pup 15_call 19.xls'
'pup12'	0.012994	0.15164	11.67	0.003	15	3	'bbbcdcdcdcdcdcd'	'1 1 1 0 1 1 1 1 1 1 1 1 1 1'	[5,100]	'S bil_IC beat_pup 15_call 20.xls'
'pup13'	0.00342042	0.134012	39.18	0.015	12	3	'aaaaaacdcdcd'	'3 3 3 4 2 3 2 3 2 3 2'	[5,100]	'S bil_IC beat_pup 16_call 01.xls'
'pup13'	0.0023641	0.171799	72.67	0.004	15	4	'aaaaaaabacdcdcd'	'6 5 5 4 5 4 5 2 6 3 6 3 6 4'	[5,100]	'S bil_IC beat_pup 16_call 02.xls'
'pup13'	0.00348488	0.178426	51.2	0.019	15	3	'aaaaacdcdcdcdcd'	'4 3 3 2 4 2 4 2 4 2 5 2 5 2'	[5,100]	'S bil_IC beat_pup 16_call 03.xls'
'pup13'	0.00856975	0.145343	16.96	0.023	14	4	'aaaabacdcdcdcd'	'1 1 1 1 1 1 1 1 1 1 1 1 1'	[5,100]	'S bil_IC beat_pup 16_call 04.xls'
'pup13'	0.00466085	0.11475	24.62	0.018	12	3	'bbbdcdcdcdcd'	'2 3 1 2 1 2 1 2 1 2 1'	[5,100]	'S bil_IC beat_pup 16_call 05.xls'
'pup13'	0.00405379	0.0888996	21.93	0.002	11	3	'acdcdcdcdcd'	'3 1 2 1 2 1 2 1 2 1'	[5,100]	'S bil_IC beat_pup 16_call 06.xls'
'pup13'	0.0085891	0.148849	17.33	0.036	13	3	'aaacdcdcdcdcd'	'2 1 2 1 1 1 1 1 1 1 2 1'	[5,100]	'S bil_IC beat_pup 16_call 07.xls'
'pup13'	0.00588935	0.146056	24.8	0.025	14	4	'aabbcdcdcdcdcd'	'2 2 2 2 1 2 1 2 1 2 1 3 1'	[5,100]	'S bil_IC beat_pup 16_call 08.xls'
'pup13'	0.00159349	0.147939	92.84	0.005	14	4	'aaaaabcdcdcdcd'	'9 8 8 6 7 7 5 7 5 6 5 7 5'	[5,100]	'S bil_IC beat_pup 16_call 09.xls'
'pup13'	0.00243725	0.131831	54.09	0.006	16	3	'aaaaaaaacdcdcdcd'	'4 4 4 4 4 4 3 4 3 4 3 4 3 4 3'	[5,100]	'S bil_IC beat_pup 16_call 10.xls'
'pup13'	0.0022148	0.133353	60.21	0.005	14	4	'aabdcdcdcdcdcd'	'5 6 3 4 3 4 3 6 3 6 3 7 3'	[5,100]	'S bil_IC beat_pup 16_call 11.xls'
'pup13'	0.00614144	0.15372	25.03	0	13	4	'aaaaabdbdcdcd'	'2 2 2 1 2 1 2 1 2 1 2 1'	[5,100]	'S bil_IC beat_pup 16_call 12.xls'
'pup13'	0.00146079	0.121611	83.25	0.012	11	3	'bbdcdcdcdcd'	'8 4 5 4 6 4 7 4 11 3'	[5,100]	'S bil_IC beat_pup 16_call 13.xls'
'pup13'	0.00348721	0.136106	39.03	0.023	10	4	'aaabdbcdcd'	'3 3 3 2 3 4 2 3 2'	[5,100]	'S bil_IC beat_pup 16_call 14.xls'
'pup13'	0.00582476	0.161404	27.71	0.015	14	3	'bbbbbbcdcdcdcd'	'2 2 2 2 2 2 2 1 2 2 1 3 1'	[5,100]	'S bil_IC beat_pup 16_call 15.xls'
'pup13'	0.0017918	0.159309	88.91	0.005	15	3	'bbbbbbbbccdcdcd'	'8 8 8 7 7 7 7 6 8 5 7 6 8 6'	[5,100]	'S bil_IC beat_pup 16_call 16.xls'
'pup13'	0.00624881	0.152721	24.44	0.027	14	3	'aaaaaacdcdcdcd'	'2 2 2 2 1 2 1 2 1 2 1 2 1'	[5,100]	'S bil_IC beat_pup 16_call 17.xls'
'pup13'	0.00538853	0.127708	23.7	0.029	12	4	'aaabbdcdcdcd'	'2 2 2 2 1 2 1 2 1 2 1'	[5,100]	'S bil_IC beat_pup 16_call 18.xls'
'pup13'	0.0081377	0.136713	16.8	0.014	10	3	'aaadcdcdcd'	'2 1 1 1 1 1 1 1 1'	[5,100]	'S bil_IC beat_pup 16_call 19.xls'
'pup13'	0.00243318	0.121878	50.09	0.019	9	4	'aabcdcdcd'	'6 5 5 3 3 3 4 3'	[5,100]	'S bil_IC beat_pup 16_call 20.xls'
'pup14'	0.00214453	0.143598	66.96	0.001	15	4	'aabbbdbbbcdcdcd'	'6 5 5 5 4 5 6 7 5 4 5 4 5 4'	[5,100]	'S bil_IC beat_pup 17_call 01.xls'
'pup14'	0.00286748	0.157454	54.91	0.007	16	4	'aaaabbcdcdcdcdcd'	'6 5 5 4 4 4 3 4 3 4 3 4 3 5 3'	[5,100]	'S bil_IC beat_pup 17_call 02.xls'
'pup14'	0.00409269	0.162603	39.73	0.01	14	4	'aaabbbcdcdcdcd'	'3 4 3 3 3 4 2 3 2 3 2 3 2'	[5,100]	'S bil_IC beat_pup 17_call 03.xls'
'pup14'	0.00230816	0.179921	77.95	0.009	17	4	'aaaabbbbbcdcdcdcd'	'7 6 6 6 6 6 5 5 5 4 5 4 5 4 5 4'	[5,100]	'S bil_IC beat_pup 17_call 04.xls'
'pup14'	0.00414654	0.174611	42.11	0.007	14	3	'bbbbbbcdcdcdcd'	'3 3 3 3 3 4 3 3 2 3 2 4 2'	[5,100]	'S bil_IC beat_pup 17_call 05.xls'
'pup14'	0.00181988	0.165427	90.9	0.007	14	4	'aaaabbbbbbcdcd'	'11 11 9 9 8 8 7 7 7 9 6 7 5'	[5,100]	'S bil_IC beat_pup 17_call 06.xls'
'pup14'	0.0079227	0.125416	15.83	0.006	12	3	'bbbbcdcdcdcd'	'1 1 1 2 1 1 1 1 1 1 1'	[5,100]	'S bil_IC beat_pup 17_call 07.xls'
'pup14'	0.0113245	0.15775	13.93	0.008	12	3	'bbbbbbcdcdcd'	'1 1 1 1 1 1 1 1 1 1 1'	[5,100]	'S bil_IC beat_pup 17_call 08.xls'
'pup14'	0.00789918	0.124254	15.73	0.041	11	2	'ccdcdcdcdcd'	'2 1 1 1 1 1 1 1 1 1'	[5,100]	'S bil_IC beat_pup 17_call 09.xls'
'pup14'	0.00269873	0.157525	58.37	0.004	15	3	'bbbbbcdcdcdcdcd'	'6 6 7 6 7 4 5 4 6 3 5 3 4 4'	[5,100]	'S bil_IC beat_pup 17_call 10.xls'
'pup14'	0.0104246	0.168774	16.19	0.04	18	3	'bbbdcdcdcdcdcdcdcd'	'2 1 1 1 1 1 1 1 1 1 1 1 1 2 1 1 1'	[5,100]	'S bil_IC beat_pup 17_call 11.xls'
'pup14'	0.00328294	0.171107	52.12	0.011	13	3	'bbbbbbccdcdcd'	'5 5 5 4 5 4 5 3 4 3 5 3'	[5,100]	'S bil_IC beat_pup 17_call 12.xls'
'pup14'	0.00389943	0.174928	44.86	0.01	17	3	'bbbbbbbbbbbcdcdcd'	'4 4 4 3 4 3 3 3 3 3 3 2 3 2 3 2'	[5,100]	'S bil_IC beat_pup 17_call 13.xls'
'pup14'	0.00153935	0.121486	78.92	0.007	11	3	'bbbbbbbcccd'	'8 8 7 7 7 7 6 7 21 5'	[5,100]	'S bil_IC beat_pup 17_call 14.xls'
'pup14'	0.00684839	0.169292	24.72	0.004	16	3	'bbbbbbbbbbcdcdcd'	'2 3 2 2 2 2 2 2 2 2 2 2 1 2 1'	[5,100]	'S bil_IC beat_pup 17_call 15.xls'
'pup14'	0.00364247	0.176587	48.48	0.015	17	3	'bbbbbbbbbbbbbcdcd'	'6 5 5 6 5 5 4 5 4 4 4 4 5 3 5 2'	[5,100]	'S bil_IC beat_pup 17_call 16.xls'
'pup14'	0.00760247	0.0960952	12.64	0.028	14	3	'bbdcdcdcdcdcdc'	'1 1 1 1 1 1 1 1 1 1 1 1 1'	[5,100]	'S bil_IC beat_pup 17_call 17.xls'
'pup14'	0.0103049	0.128192	12.44	0.061	14	4	'aaaaabbbbdcdcd'	'1 1 1 1 1 1 1 1 1 1 1 1 1'	[5,100]	'S bil_IC beat_pup 17_call 18.xls'
'pup14'	0.00430119	0.179833	41.81	0.004	16	4	'abbbbbbbbbbdcdcd'	'3 4 3 3 3 3 3 3 2 3 2 3 2 3 2'	[5,100]	'S bil_IC beat_pup 17_call 19.xls'
'pup14'	0.00227206	0.16636	73.22	0.011	18	3	'bbbbbbbbbbbbcdcdcd'	'7 6 6 6 6 6 5 6 5 5 5 6 5 5 5 5 5'	[5,100]	'S bil_IC beat_pup 17_call 20.xls'
'pup15'	0.00860163	0.13711	15.94	0.053	15	4	'abbcdcdcdcdcdcd'	'1 1 1 1 1 1 1 1 1 1 1 1 1 1'	[5,100]	'S bil_IC beat_pup 18_call 01.xls'
'pup15'	0.00217615	0.172416	79.23	0.003	17	4	'aaaabbbbdcdcdcdcd'	'8 7 7 6 6 5 6 5 4 5 6 4 18 4 8 4'	[5,100]	'S bil_IC beat_pup 18_call 02.xls'
'pup15'	0.00957505	0.146307	15.28	0.019	14	4	'abbbbcdcddcdcd'	'1 1 1 1 2 1 1 1 1 1 1 1 1'	[5,100]	'S bil_IC beat_pup 18_call 03.xls'
'pup15'	0.00155918	0.127682	81.89	0.001	10	3	'bbbbcccdcd'	'6 5 6 6 8 9 5 7 5'	[5,100]	'S bil_IC beat_pup 18_call 04.xls'
'pup15'	0.0125995	0.157745	12.52	0.038	21	4	'abbbbccccdccdcdcdcdcd'	'1 1 1 1 1 1 2 1 1 1 1 1 1 1 1 1 1 1 1 1'	[5,100]	'S bil_IC beat_pup 18_call 05.xls'
'pup15'	0.01211	0.162758	13.44	0.054	19	3	'bbdcdcdcdcdcdcdcdcd'	'1 1 1 1 1 1 1 1 1 1 1 1 1 1 1 1 1 1'	[5,100]	'S bil_IC beat_pup 18_call 06.xls'
'pup15'	0.00881945	0.134761	15.28	0.051	15	4	'abbcdcdcdcdcdcd'	'1 1 1 1 1 1 1 1 1 1 1 1 2 1'	[5,100]	'S bil_IC beat_pup 18_call 07.xls'
'pup15'	0.00867141	0.110474	12.74	0.048	17	4	'aaaaaabbbbbbbcdcd'	'1 1 1 1 1 1 1 1 1 1 1 1 2 1 1 1'	[5,100]	'S bil_IC beat_pup 18_call 08.xls'
'pup15'	0.011889	0.162523	13.67	0.012	15	2	'cdcdcdcdcdcdcdc'	'1 1 1 1 1 1 1 1 1 1 1 1 1 1'	[5,100]	'S bil_IC beat_pup 18_call 09.xls'
'pup15'	0.0106946	0.143521	13.42	0.06	21	4	'abdcdcdcdcdcdcdcdcdcd'	'1 1 1 1 1 1 1 1 1 1 1 1 1 1 1 1 1 1 1 1'	[5,100]	'S bil_IC beat_pup 18_call 10.xls'
'pup15'	0.0112908	0.162136	14.36	0.06	17	3	'bbbbbbbbbbbcdcdcd'	'1 1 1 1 1 1 1 1 1 1 2 1 1 1 1 1'	[5,100]	'S bil_IC beat_pup 18_call 11.xls'
'pup15'	0.00711593	0.0934322	13.13	0.052	8	4	'abcdcdcd'	'1 1 1 1 1 1 1'	[5,100]	'S bil_IC beat_pup 18_call 12.xls'
'pup15'	0.0107091	0.150356	14.04	0.035	15	4	'aaaaabbbdcdcdcd'	'1 2 1 1 1 1 1 1 1 1 1 1 1 1'	[5,100]	'S bil_IC beat_pup 18_call 13.xls'
'pup15'	0.00222306	0.170465	76.68	0.007	17	3	'bbbdbbdcdcdcdcdcd'	'9 7 7 6 7 5 5 6 6 5 5 6 6 6 7 7'	[5,100]	'S bil_IC beat_pup 18_call 14.xls'
'pup15'	0.0104283	0.146205	14.02	0.016	11	3	'bbbbbbdcdcd'	'1 1 1 1 1 1 1 1 1 1'	[5,100]	'S bil_IC beat_pup 18_call 15.xls'
'pup15'	0.0117923	0.16238	13.77	0.008	19	3	'bbbbbbbbbcdcdcdcdcd'	'2 1 1 1 1 1 1 1 1 1 1 1 1 1 1 1 1 1'	[5,100]	'S bil_IC beat_pup 18_call 16.xls'
'pup15'	0.00880605	0.137198	15.58	0.048	15	3	'bbdcdcdcdcdcdcd'	'1 1 1 1 1 1 1 1 1 1 1 2 1 0'	[5,100]	'S bil_IC beat_pup 18_call 17.xls'
'pup15'	0.0114123	0.161598	14.16	0.059	15	3	'bbbbbcdcdcdcdcd'	'1 1 1 1 1 1 1 1 1 1 1 1 1 2'	[5,100]	'S bil_IC beat_pup 18_call 18.xls'
'pup15'	0.00199362	0.165969	83.25	0.004	14	3	'bbbbbbbbcdcdcd'	'7 7 7 7 6 6 5 6 5 6 5 5 5'	[5,100]	'S bil_IC beat_pup 18_call 19.xls'
'pup15'	0.00343137	0.190475	55.51	0.014	22	3	'bbbbbbbbcdcdcdcdcdcdcd'	'4 4 4 4 4 4 3 4 4 3 3 5 2 5 2 5 3 5 2 7 2'	[5,100]	'S bil_IC beat_pup 18_call 20.xls'
'pup16'	0.00224905	0.127117	56.52	0.002	12	3	'bbdcdcdcddcd'	'5 3 4 3 4 3 4 3 3 4 3'	[5,100]	'S bil_IC beat_pup 19_call 01.xls'
'pup16'	0.00805453	0.115502	14.34	0.059	11	3	'bbbbbbdcdcd'	'1 1 1 1 1 1 1 1 1 1'	[5,100]	'S bil_IC beat_pup 19_call 02.xls'
'pup16'	0.005014	0.146459	29.21	0.027	16	3	'bbbbbbcdcdcdcdcd'	'2 2 2 2 2 3 1 2 2 2 2 3 2 2 2'	[5,100]	'S bil_IC beat_pup 19_call 03.xls'
'pup16'	0.00781285	0.128912	16.5	0.018	14	2	'cdcdcdcdcddcdd'	'1 1 1 1 1 1 1 1 1 1 1 1 1'	[5,100]	'S bil_IC beat_pup 19_call 04.xls'
'pup16'	0.00308547	0.122555	39.72	0.019	12	3	'bbbbbbbcdcdd'	'3 3 3 3 3 3 3 2 3 2 2'	[5,100]	'S bil_IC beat_pup 19_call 05.xls'
'pup16'	0.00123298	0.0974051	79	0.005	12	3	'bbbbbbcdcdcd'	'6 6 6 6 6 7 5 5 5 5 5'	[5,100]	'S bil_IC beat_pup 19_call 06.xls'
'pup16'	0.00661094	0.0932143	14.1	0.031	11	3	'bbbbbbbcdcd'	'1 1 1 1 1 1 1 1 1 1'	[5,100]	'S bil_IC beat_pup 19_call 07.xls'
'pup16'	0.00767298	0.113714	14.82	0.041	17	3	'bbbbbbbbbbbbbcdcd'	'1 1 1 1 1 1 1 1 1 1 1 1 1 1 1 1'	[5,100]	'S bil_IC beat_pup 19_call 08.xls'
'pup16'	0.00693736	0.104615	15.08	0.041	17	3	'bbbbbbbbbbbcdcdcd'	'1 1 1 1 1 1 1 1 1 1 1 1 1 1 1 1'	[5,100]	'S bil_IC beat_pup 19_call 09.xls'
'pup16'	0.00160725	0.119402	74.29	0.009	14	4	'aaabbbcdcdcdcd'	'6 6 6 6 6 7 5 6 5 5 5 6 5'	[5,100]	'S bil_IC beat_pup 19_call 10.xls'
'pup16'	0.00735283	0.0991897	13.49	0.026	14	3	'bbbbbbbbbdcdcd'	'1 1 1 1 1 1 1 1 1 1 1 1 1'	[5,100]	'S bil_IC beat_pup 19_call 11.xls'
'pup16'	0.00408239	0.118553	29.04	0.007	14	3	'bbbbbdcdcdcdcd'	'2 2 2 2 2 2 2 2 2 2 2 2 3'	[5,100]	'S bil_IC beat_pup 19_call 12.xls'
'pup16'	0.00204064	0.136172	66.73	0.01	16	3	'bbbbbbbbbbbdcdcd'	'7 6 6 5 5 5 5 5 5 6 4 4 4 5 4'	[5,100]	'S bil_IC beat_pup 19_call 13.xls'
'pup16'	0.00352083	0.177415	50.39	0.005	18	3	'bbbbbbbcdcddcddcdd'	'4 4 4 3 4 4 4 3 3 3 2 3 3 2 3 3 2'	[5,100]	'S bil_IC beat_pup 19_call 14.xls'
'pup16'	0.00323812	0.0964635	29.79	0.01	11	3	'bbbbdcdcdcd'	'3 3 3 2 2 2 2 2 3 2'	[5,100]	'S bil_IC beat_pup 19_call 15.xls'
'pup16'	0.00764587	0.104672	13.69	0.048	9	3	'bbbbdcdcd'	'1 1 1 1 1 1 1 1'	[5,100]	'S bil_IC beat_pup 19_call 16.xls'
'pup16'	0.0111318	0.13091	11.76	0.05	14	4	'aaaabbbbbccdcd'	'1 1 1 1 1 1 1 1 1 1 1 1 1'	[5,100]	'S bil_IC beat_pup 19_call 17.xls'
'pup16'	0.00529863	0.144388	27.25	0.034	13	3	'bbbbbcdcdcdcd'	'3 3 2 3 2 2 2 2 2 2 2 2'	[5,100]	'S bil_IC beat_pup 19_call 18.xls'
'pup16'	0.00271218	0.168453	62.11	0.006	14	3	'bbbbbbbcdcdcdd'	'6 5 5 5 4 5 5 5 4 4 4 4 3'	[5,100]	'S bil_IC beat_pup 19_call 19.xls'
'pup16'	0.00201221	0.122765	61.01	0.014	11	3	'bbbbbbbcdcd'	'6 7 6 6 5 5 6 4 5 4'	[5,100]	'S bil_IC beat_pup 19_call 20.xls'
'pup17'	0.0041337	0.124424	30.1	0.007	13	3	'bbbcdcdcdcdcd'	'3 3 3 2 2 2 2 2 2 2 2 2'	[5,100]	'S bil_IC beat_pup 20_call 01.xls'
'pup17'	0.00578617	0.0878341	15.18	0.062	10	3	'bbdbcdcdcd'	'2 1 1 2 1 1 1 1 1'	[5,100]	'S bil_IC beat_pup 20_call 02.xls'
'pup17'	0.00509183	0.153162	30.08	0.031	17	3	'bbbbbbbbbcdcdcdcd'	'3 3 3 3 3 3 3 3 3 2 2 2 2 2 2 2'	[5,100]	'S bil_IC beat_pup 20_call 03.xls'
'pup17'	0.00177915	0.10497	59	0.012	14	4	'aaaabbbbbccdcd'	'5 5 4 4 4 4 4 4 4 7 4 4 4'	[5,100]	'S bil_IC beat_pup 20_call 04.xls'
'pup17'	0.0121196	0.162161	13.38	0.071	19	4	'aaaaabbbbbbbbcdcdcd'	'1 1 1 1 1 1 1 1 1 1 1 1 1 1 1 1 1 1'	[5,100]	'S bil_IC beat_pup 20_call 05.xls'
'pup17'	0.00247389	0.138612	56.03	0	11	4	'aaabbbccdcd'	'6 5 5 5 4 4 6 4 3 4'	[5,100]	'S bil_IC beat_pup 20_call 06.xls'
'pup17'	0.0118058	0.169886	14.39	0.01	16	3	'bbbbbbbbcdcdcdcd'	'2 1 1 1 1 1 1 1 1 1 1 1 1 1 1'	[5,100]	'S bil_IC beat_pup 20_call 07.xls'
'pup17'	0.00622488	0.0939956	15.1	0.044	17	3	'bbbbbbbbbbccdcdcd'	'1 1 1 1 1 1 1 1 1 1 2 1 1 1 1 1'	[5,100]	'S bil_IC beat_pup 20_call 08.xls'
'pup17'	0.00185739	0.140158	75.46	0.007	15	3	'bbbbccdcdcdcdcd'	'7 5 6 8 6 5 10 5 6 4 6 5 7 5'	[5,100]	'S bil_IC beat_pup 20_call 09.xls'
'pup17'	0.00825801	0.120402	14.58	0.062	13	3	'bbbbbbbbbcdcd'	'1 1 1 1 1 1 1 1 1 1 1 1'	[5,100]	'S bil_IC beat_pup 20_call 10.xls'
'pup17'	0.0150407	0.16605	11.04	0.06	18	3	'bbbbbbbbbbbbcdcdcd'	'1 1 1 1 1 1 1 1 1 1 1 1 1 1 0 1 1'	[5,100]	'S bil_IC beat_pup 20_call 11.xls'
'pup17'	0.00457433	0.125062	27.34	0.016	10	3	'bbbccdcdcd'	'3 3 3 4 2 2 2 2 2'	[5,100]	'S bil_IC beat_pup 20_call 12.xls'
'pup17'	0.00860144	0.114141	13.27	0.047	13	3	'bbbbccdcdcdcd'	'1 1 1 1 1 1 1 1 1 1 1 1'	[5,100]	'S bil_IC beat_pup 20_call 13.xls'
'pup17'	0.00820035	0.0962721	11.74	0.046	17	3	'bbbbbbbbccdcdcdcd'	'1 1 1 1 1 1 1 1 2 1 1 1 1 1 1 1'	[5,100]	'S bil_IC beat_pup 20_call 14.xls'
'pup17'	0.00945749	0.129284	13.67	0.023	14	2	'cdcdcdcdcdcdcd'	'1 1 1 1 1 1 1 1 1 1 1 1 1'	[5,100]	'S bil_IC beat_pup 20_call 15.xls'
'pup17'	0.00305565	0.172094	56.32	0.008	19	3	'bdcdbbbbbcdcdcdcdcd'	'2 4 4 4 6 6 6 7 6 4 5 4 4 4 4 3 4 4'	[5,100]	'S bil_IC beat_pup 20_call 16.xls'
'pup17'	0.00946983	0.129358	13.66	0.064	15	3	'bbbcdcdcdcdcdcd'	'2 1 1 1 1 1 1 1 1 1 1 1 1 1'	[5,100]	'S bil_IC beat_pup 20_call 17.xls'
'pup17'	0.00469609	0.1352	28.79	0.005	14	3	'bbbbcdcdcdcdcd'	'2 3 2 3 2 2 2 2 2 2 2 2 2'	[5,100]	'S bil_IC beat_pup 20_call 18.xls'
'pup17'	0.00264382	0.165821	62.72	0.003	16	3	'bbbbbbbbcdcdcdcd'	'7 6 6 6 5 5 5 7 5 5 4 5 4 5 4'	[5,100]	'S bil_IC beat_pup 20_call 19.xls'
'pup17'	0.00132325	0.132325	100	0.005	10	4	'abbbcdcdcd'	'10 9 9 8 8 8 5 6 6'	[5,100]	'S bil_IC beat_pup 20_call 20.xls'
'pup18'	0.00508933	0.0855516	16.81	0.038	18	3	'bbbbbbbbbbbbcdcdcd'	'1 1 1 1 1 1 1 1 1 1 1 1 1 1 1 1 1'	[5,100]	'S bil_IC beat_pup 21_call 01.xls'
'pup18'	0.0106427	0.154746	14.54	0.047	12	3	'bbbdbdcdcdcd'	'1 2 1 1 1 1 1 1 1 1 1'	[5,100]	'S bil_IC beat_pup 21_call 02.xls'
'pup18'	0.00278876	0.0847225	30.38	0.031	11	3	'bbdcdcdcdcd'	'3 2 2 2 2 2 2 2 2 2'	[5,100]	'S bil_IC beat_pup 21_call 03.xls'
'pup18'	0.0014787	0.141792	95.89	0.009	11	3	'bbbcdcdcdcd'	'8 8 9 6 6 6 7 6 7 6'	[5,100]	'S bil_IC beat_pup 21_call 04.xls'
'pup18'	0.00253408	0.177132	69.9	0.009	16	3	'bbbdcdcdcdcdcdcd'	'6 7 5 5 4 6 3 6 4 5 5 5 5 6 5'	[5,100]	'S bil_IC beat_pup 21_call 05.xls'
'pup18'	0.00868747	0.11815	13.6	0.004	17	3	'bbbcdcdcdcdcdcdcd'	'1 1 1 1 1 1 1 1 1 1 1 1 1 1 1 1'	[5,100]	'S bil_IC beat_pup 21_call 06.xls'
'pup18'	0.00946006	0.131779	13.93	0.005	14	3	'bbbbcdcdcdcdcd'	'1 1 1 1 1 1 1 1 1 1 1 1 1'	[5,100]	'S bil_IC beat_pup 21_call 07.xls'
'pup18'	0.00780538	0.119891	15.36	0.054	18	3	'bbbbdcdcdcdcdcddcd'	'1 1 1 1 1 1 1 1 1 1 1 1 1 1 1 1 1'	[5,100]	'S bil_IC beat_pup 21_call 08.xls'
'pup18'	0.00967689	0.129574	13.39	0.072	15	4	'aaabbbbbcdbcdcd'	'1 1 1 1 1 1 1 1 1 1 1 1 1 1'	[5,100]	'S bil_IC beat_pup 21_call 09.xls'
'pup18'	0.00312485	0.179741	57.52	0.005	20	3	'bbbbbbbcdccdcdcdcdcd'	'5 5 5 5 4 5 5 5 3 6 4 4 4 4 4 4 4 5 4'	[5,100]	'S bil_IC beat_pup 21_call 10.xls'
'pup18'	0.00839615	0.12292	14.64	0.059	15	3	'bbbcdcdcdcdcdcd'	'1 1 2 1 1 1 1 1 1 1 1 1 1 1'	[5,100]	'S bil_IC beat_pup 21_call 11.xls'
'pup18'	0.00872863	0.107013	12.26	0.032	11	3	'bbbbbbbcdcd'	'1 1 1 1 1 1 1 1 1 1'	[5,100]	'S bil_IC beat_pup 21_call 12.xls'
'pup18'	0.0121724	0.147894	12.15	0.017	12	3	'bbcdcdcdcdcd'	'2 1 1 1 1 1 1 1 1 1 1'	[5,100]	'S bil_IC beat_pup 21_call 13.xls'
'pup18'	0.00310398	0.130429	42.02	0.016	15	3	'bbcdcddcdcdcdcd'	'4 4 3 3 3 2 3 3 3 3 4 3 4 3'	[5,100]	'S bil_IC beat_pup 21_call 14.xls'
'pup18'	0.00234383	0.124739	53.22	0.002	14	3	'bbbbbbbbcdcdcd'	'4 4 4 4 4 4 4 5 3 4 3 4 3'	[5,100]	'S bil_IC beat_pup 21_call 15.xls'
'pup18'	0.00235952	0.0995719	42.2	0.013	12	3	'bbbcdcdcddcd'	'4 3 4 3 3 3 3 3 2 3 3'	[5,100]	'S bil_IC beat_pup 21_call 16.xls'
'pup18'	0.00262245	0.156062	59.51	0.008	12	3	'bbbbbbbbcdcd'	'7 6 5 6 5 5 6 7 5 4 4'	[5,100]	'S bil_IC beat_pup 21_call 17.xls'
'pup18'	0.00276732	0.156935	56.71	0	12	3	'bbbbcdcdcdcd'	'5 5 6 5 4 3 3 3 3 3 3'	[5,100]	'S bil_IC beat_pup 21_call 18.xls'
'pup18'	0.00204882	0.148355	72.41	0.007	11	3	'bbbbbbdcdcd'	'6 6 6 5 5 5 4 4 5 5'	[5,100]	'S bil_IC beat_pup 21_call 19.xls'
'pup18'	0.00343041	0.0916263	26.71	0.003	10	3	'bbcdcdcdcd'	'3 3 2 2 2 2 2 2 2'	[5,100]	'S bil_IC beat_pup 21_call 20.xls'
'pup19'	0.0122191	0.131722	10.78	0.065	15	3	'bbdcdcdcdcdcdcd'	'1 1 1 1 1 1 1 1 1 1 1 1 1 1'	[5,100]	'S bil_IC beat_pup 22_call 01.xls'				0.116074
'pup19'	0.0104375	0.117004	11.21	0.052	15	3	'bbccdcdcdcdcdcd'	'1 1 2 1 1 1 1 1 1 1 1 1 1 1'	[5,100]	'S bil_IC beat_pup 22_call 02.xls'
'pup19'	0.0127558	0.150263	11.78	0.005	13	3	'bbbbccdcdcdcd'	'1 1 1 1 2 1 1 1 1 1 1 1'	[5,100]	'S bil_IC beat_pup 22_call 03.xls'
'pup19'	0.000642738	0.0632454	98.4	0.007	7	3	'bbcdbbd'	'11 11 5 13 17 7'	[5,100]	'S bil_IC beat_pup 22_call 04.xls'
'pup19'	0.0135643	0.153819	11.34	0.047	15	3	'bbbcdcdcdcdcdcd'	'1 2 2 1 1 1 1 1 1 1 1 1 1 1'	[5,100]	'S bil_IC beat_pup 22_call 05.xls'
'pup19'	0.00992034	0.10585	10.67	0.056	13	3	'bbbcdcdcdcdcd'	'1 1 1 1 1 1 1 1 1 1 1 1'	[5,100]	'S bil_IC beat_pup 22_call 06.xls'
'pup19'	0.0053619	0.118337	22.07	0.01	13	3	'bbbbbcdcdcdcd'	'3 2 3 2 3 2 2 2 2 2 2 2'	[5,100]	'S bil_IC beat_pup 22_call 07.xls'
'pup19'	0.0114008	0.127233	11.16	0.022	16	3	'bbbcdcdcdcdcdcdc'	'1 1 1 1 1 1 1 1 1 1 1 1 1 1 1'	[5,100]	'S bil_IC beat_pup 22_call 08.xls'
'pup19'	0.00981661	0.113873	11.6	0.05	14	3	'bbbbbbcdcdcdcd'	'1 1 1 1 2 1 1 1 1 1 1 1 1'	[5,100]	'S bil_IC beat_pup 22_call 09.xls'
'pup19'	0.0155998	0.160834	10.31	0.048	13	4	'aaabbbbbbcdcd'	'1 1 1 1 1 1 1 1 1 1 1 1'	[5,100]	'S bil_IC beat_pup 22_call 10.xls'
'pup19'	0.00138764	0.127705	92.03	0.006	14	3	'bbbbbbbbbbcdcd'	'10 10 10 10 9 9 8 10 11 14 9 10 9'	[5,100]	'S bil_IC beat_pup 22_call 11.xls'
'pup19'	0.0113638	0.117275	10.32	0.063	16	3	'bbbbbbbbbbbbbccd'	'1 1 1 1 1 1 1 1 1 1 1 1 1 2 1'	[5,100]	'S bil_IC beat_pup 22_call 12.xls'
'pup19'	0.0134723	0.135936	10.09	0.061	14	3	'bbcdcdcdcdcdcd'	'1 1 1 1 1 1 1 1 1 1 1 1 1'	[5,100]	'S bil_IC beat_pup 22_call 13.xls'
'pup19'	0.00816469	0.0652359	7.99	0.025	6	3	'bbbccd'	'1 1 1 1 1'	[5,100]	'S bil_IC beat_pup 22_call 14.xls'
'pup19'	0.00709243	0.0729102	10.28	0.061	12	2	'cdcdcdcdcdcd'	'1 1 1 1 1 1 1 1 1 1 1'	[5,100]	'S bil_IC beat_pup 22_call 15.xls'
'pup19'	0.0165319	0.160194	9.69	0.071	12	3	'bbbbcccdcdcd'	'1 1 1 1 1 2 1 1 1 1 1'	[5,100]	'S bil_IC beat_pup 22_call 16.xls'
'pup19'	0.00791075	0.0666085	8.42	0.096	8	2	'bbbbbbcc'	'1 1 1 1 1 1 1'	[5,100]	'S bil_IC beat_pup 22_call 17.xls'
'pup19'	0.00266471	0.120418	45.19	0.01	9	2	'ccdcdcdcd'	'8 5 4 1 7 5 4 6'	[5,100]	'S bil_IC beat_pup 22_call 18.xls'
'pup19'	0.00321561	0.109813	34.15	0.027	8	2	'cdcdcdcd'	'2 4 2 4 2 5 1'	[5,100]	'S bil_IC beat_pup 22_call 19.xls'
'pup19'	0.00113088	0.103204	91.26	0.001	8	2	'cdcdcdcd'	'8 8 6 26 4 11 6'	[5,100]	'S bil_IC beat_pup 22_call 20.xls'
'pup20'	0.00283036	0.161557	57.08	0.008	16	3	'bbbbbbbbbbcdcdcd'	'9 8 7 7 6 6 5 6 5 7 3 5 3 5 3'	[5,100]	'S bil_IC beat_pup 23_call 01.xls'
'pup20'	0.00149084	0.107624	72.19	0.001	10	3	'bbcdcdcdcd'	'7 7 5 6 4 6 4 6 4'	[5,100]	'S bil_IC beat_pup 23_call 02.xls'
'pup20'	0.00308322	0.108437	35.17	0.01	10	3	'bbcdcdcdcd'	'3 4 2 3 2 3 2 3 2'	[5,100]	'S bil_IC beat_pup 23_call 03.xls'
'pup20'	0.00162289	0.13603	83.82	0.009	14	3	'bbbbbccdcdcdcd'	'10 10 8 8 7 10 5 7 5 7 5 10 5'	[5,100]	'S bil_IC beat_pup 23_call 04.xls'
'pup20'	0.00608829	0.123836	20.34	0.028	11	3	'bcdcdcdcdcd'	'2 1 2 1 2 1 2 1 2 1'	[5,100]	'S bil_IC beat_pup 23_call 05.xls'
'pup20'	0.0038028	0.0821785	21.61	0.024	9	3	'bbccdcdcd'	'2 2 3 1 2 1 2 1'	[5,100]	'S bil_IC beat_pup 23_call 06.xls'
'pup20'	0.00411421	0.083683	20.34	0.017	8	3	'bbbbcdcd'	'2 2 2 2 1 2 1'	[5,100]	'S bil_IC beat_pup 23_call 07.xls'
'pup20'	0.000998269	0.0933481	93.51	0.01	10	3	'bbcdcdcdcd'	'8 9 7 7 7 7 7 7 7'	[5,100]	'S bil_IC beat_pup 23_call 08.xls'
'pup20'	0.011733	0.121319	10.34	0.011	10	3	'bbbbcdcdcd'	'1 1 1 1 1 1 1 1 1'	[5,100]	'S bil_IC beat_pup 23_call 09.xls'
'pup20'	0.0022359	0.150565	67.34	0	14	3	'bbbbcdcdcdcdcd'	'7 7 7 7 4 6 4 6 3 6 4 9 5'	[5,100]	'S bil_IC beat_pup 23_call 10.xls'
'pup20'	0.00892062	0.119625	13.41	0.053	16	3	'bbbbbbbbbccdcdcd'	'1 1 1 1 1 1 1 1 1 2 1 1 1 1 1'	[5,100]	'S bil_IC beat_pup 23_call 11.xls'
'pup20'	0.00946661	0.126663	13.38	0.049	14	3	'bbbbbbbccdcdcd'	'1 1 1 1 1 1 1 2 1 1 1 1 1'	[5,100]	'S bil_IC beat_pup 23_call 12.xls'
'pup20'	0.0133578	0.170044	12.73	0.048	18	3	'bbbbbbbbcdcdcdcdcd'	'1 1 1 1 1 1 1 1 1 1 1 1 1 1 1 1 1'	[5,100]	'S bil_IC beat_pup 23_call 13.xls'
'pup20'	0.0110197	0.139289	12.64	0.062	15	4	'aaaabbbcccdcdcd'	'1 1 1 1 1 1 1 1 2 1 1 1 1 1'	[5,100]	'S bil_IC beat_pup 23_call 14.xls'
'pup20'	0.00411741	0.174702	42.43	0.006	17	3	'bbbbbbbcccdcdcdcd'	'3 3 4 3 3 3 4 5 8 2 5 3 4 3 6 2'	[5,100]	'S bil_IC beat_pup 23_call 15.xls'
'pup20'	0.00547053	0.120953	22.11	0.015	14	3	'bbcdcdcdcdcdcd'	'2 3 2 2 2 2 2 2 2 2 2 2 2'	[5,100]	'S bil_IC beat_pup 23_call 16.xls'
'pup20'	0.00810104	0.0874913	10.8	0.034	11	3	'bbbbbbccccd'	'1 1 1 1 1 1 1 1 2 1'	[5,100]	'S bil_IC beat_pup 23_call 17.xls'
'pup20'	0.00150286	0.127503	84.84	0.011	12	3	'bbbbbbbbbccd'	'6 6 6 6 6 5 7 7 8 15 4'	[5,100]	'S bil_IC beat_pup 23_call 18.xls'
'pup20'	0.00168611	0.146489	86.88	0.004	13	3	'bdbcccdcdcdcd'	'4 7 9 11 12 6 9 4 11 3 10 4'	[5,100]	'S bil_IC beat_pup 23_call 19.xls'
'pup20'	0.00843984	0.10592	12.55	0.035	14	3	'bbbbbbbbbccdcd'	'1 1 1 1 1 1 1 1 1 1 1 1 1'	[5,100]	'S bil_IC beat_pup 23_call 20.xls'
'pup21'	0.00509381	0.0726886	14.27	0.054	9	3	'bbbcdcdcd'	'1 1 1 1 1 1 1 1'	[5,100]	'S bil_IC beat_pup 24_call 01.xls'
'pup21'	0.00298631	0.141432	47.36	0.009	11	4	'aabbbcdcdcd'	'5 5 4 4 4 3 4 3 4 3'	[5,100]	'S bil_IC beat_pup 24_call 02.xls'
'pup21'	0.0100811	0.123191	12.22	0.06	13	4	'abbbccdcdcdcd'	'1 1 1 1 1 1 1 1 1 1 1 1'	[5,100]	'S bil_IC beat_pup 24_call 03.xls'
'pup21'	0.00711372	0.0961063	13.51	0.027	17	3	'bbbbbcdcdcdcdcdcd'	'1 1 1 1 1 1 1 1 1 1 1 1 3 1 1 1'	[5,100]	'S bil_IC beat_pup 24_call 04.xls'
'pup21'	0.00169319	0.158212	93.44	0.01	15	3	'bbbbbcdcdcdcdcd'	'9 8 6 8 10 7 7 6 7 6 8 7 8 6'	[5,100]	'S bil_IC beat_pup 24_call 05.xls'
'pup21'	0.0109756	0.138182	12.59	0.027	18	3	'bbbdcdcdcdcdcdcdcd'	'2 1 1 1 1 1 1 1 1 1 1 1 1 1 1 1 1'	[5,100]	'S bil_IC beat_pup 24_call 06.xls'
'pup21'	0.00628994	0.0942233	14.98	0.037	14	3	'bbbbbbbbcdcdcd'	'1 1 1 1 1 1 1 1 1 1 1 1 1'	[5,100]	'S bil_IC beat_pup 24_call 07.xls'
'pup21'	0.00790183	0.117105	14.82	0.029	14	3	'bbbbbbbbcdcdcd'	'1 1 1 1 1 1 1 1 1 1 1 1 1'	[5,100]	'S bil_IC beat_pup 24_call 08.xls'
'pup21'	0.00654353	0.163196	24.94	0.038	16	4	'aaaabbbbcdcdcdcd'	'2 2 2 3 2 1 2 2 1 2 1 2 1 2 1'	[5,100]	'S bil_IC beat_pup 24_call 09.xls'
'pup21'	0.00355551	0.0879278	24.73	0	9	3	'bbbbbbccd'	'2 2 2 2 2 2 3 2'	[5,100]	'S bil_IC beat_pup 24_call 10.xls'
'pup21'	0.0109618	0.154341	14.08	0.022	18	3	'bbbbbbbbcdcdcdcdcd'	'2 1 1 1 1 1 1 1 1 1 1 1 1 1 1 1 1'	[5,100]	'S bil_IC beat_pup 24_call 11.xls'
'pup21'	0.00234371	0.174044	74.26	0.011	18	4	'aaaaabbbbbbbbbbbcd'	'9 8 7 7 6 6 6 5 5 5 5 5 5 5 6 8 4'	[5,100]	'S bil_IC beat_pup 24_call 12.xls'
'pup21'	0.0067046	0.100502	14.99	0.031	19	3	'bbbbbbbbbbbbbcdcdcd'	'1 1 1 1 1 1 1 1 1 1 1 1 1 1 1 1 1 1'	[5,100]	'S bil_IC beat_pup 24_call 13.xls'
'pup21'	0.00576877	0.0835318	14.48	0.012	13	3	'bbbbbcdcdcdcd'	'1 1 1 1 1 1 1 1 1 1 1 1'	[5,100]	'S bil_IC beat_pup 24_call 14.xls'
'pup21'	0.00684483	0.0933635	13.64	0.023	8	3	'bbbbcdcd'	'1 1 1 1 1 1 1'	[5,100]	'S bil_IC beat_pup 24_call 15.xls'
'pup21'	0.00245679	0.130283	53.03	0.018	12	3	'bbbbbdcdcdcd'	'5 4 4 4 4 4 3 4 3 4 3'	[5,100]	'S bil_IC beat_pup 24_call 16.xls'
'pup21'	0.00456469	0.0663706	14.54	0.052	13	3	'bbbbbbbcdcdcd'	'1 1 1 1 1 1 1 1 1 1 1 1'	[5,100]	'S bil_IC beat_pup 24_call 17.xls'
'pup21'	0.00778186	0.111903	14.38	0.055	19	4	'aabbbbbbbbbbbcdcdcd'	'1 1 1 1 1 1 1 1 1 1 1 1 1 1 1 1 1 1'	[5,100]	'S bil_IC beat_pup 24_call 18.xls'
'pup21'	0.00772435	0.120423	15.59	0.054	13	3	'bbbbbbbcdcdcd'	'1 1 1 1 1 1 1 1 1 1 1 1'	[5,100]	'S bil_IC beat_pup 24_call 19.xls'
'pup21'	0.00997782	0.151463	15.18	0.011	17	3	'bbbbbbbbbbbbbcdcd'	'1 1 1 1 1 1 1 1 1 1 1 2 1 1 1 1'	[5,100]	'S bil_IC beat_pup 24_call 20.xls'
'pup22'	0.00502318	0.0807728	16.08	0.04	16	3	'bbcdcdcdcdcdcdcd'	'1 1 1 1 1 1 1 1 1 1 1 1 1 1 1'	[5,100]	'S bil_IC beat_pup 25_call 01.xls'
'pup22'	0.00864881	0.154987	17.92	0.041	23	3	'bbbbdcdcdcdcdcdcdcdcdcd'	'1 2 2 1 1 1 1 1 1 1 1 1 1 1 2 1 1 1 1 1 1 1'	[5,100]	'S bil_IC beat_pup 25_call 02.xls'
'pup22'	0.00239165	0.18509	77.39	0.005	25	3	'bbbbbbbbbcdcdcdcdcdcdcdcd'	'6 5 5 4 5 5 4 5 4 5 4 4 4 4 5 3 5 3 5 3 5 3 6 3'	[5,100]	'S bil_IC beat_pup 25_call 03.xls'
'pup22'	0.00844386	0.158407	18.76	0.039	18	4	'aaaabbbbbbcdcdcdcd'	'1 2 1 1 1 1 1 1 1 1 1 1 1 1 1 1 1'	[5,100]	'S bil_IC beat_pup 25_call 04.xls'
'pup22'	0.00344328	0.12265	35.62	0.006	15	3	'bbbbdcdcdcdcdcd'	'4 4 4 2 2 2 2 2 2 2 2 2 3 2'	[5,100]	'S bil_IC beat_pup 25_call 05.xls'
'pup22'	0.00449984	0.0800522	17.79	0.044	12	2	'cdcdcdcdcdcd'	'1 1 1 1 1 1 1 2 1 2 1'	[5,100]	'S bil_IC beat_pup 25_call 06.xls'
'pup22'	0.00280677	0.0476309	16.97	0.028	12	3	'bdcdcdcdcdcd'	'1 1 1 1 1 1 1 1 1 1 1'	[5,100]	'S bil_IC beat_pup 25_call 07.xls'
'pup22'	0.00248736	0.165335	66.47	0.006	16	3	'bbbbcdcdcdcdcdcd'	'5 5 4 6 4 4 4 5 3 5 3 5 3 5 3'	[5,100]	'S bil_IC beat_pup 25_call 08.xls'
'pup22'	0.0025237	0.177037	70.15	0.007	16	3	'bbbbbbcdcdcdcdcd'	'5 5 5 4 5 4 5 4 4 4 4 5 3 5 3'	[5,100]	'S bil_IC beat_pup 25_call 09.xls'
'pup22'	0.00914706	0.152299	16.65	0.041	19	4	'abbbbbbbbbdcdcdcdcd'	'1 1 1 1 1 1 1 1 1 1 1 1 1 1 1 1 1 1'	[5,100]	'S bil_IC beat_pup 25_call 10.xls'
'pup22'	0.0083703	0.137022	16.37	0.023	17	4	'aaaaaabbbbbcdcdcd'	'1 1 1 1 1 1 1 1 1 1 1 1 1 1 1 1'	[5,100]	'S bil_IC beat_pup 25_call 11.xls'
'pup22'	0.0068149	0.108152	15.87	0.044	14	3	'bbbbbbbbbbcdcd'	'1 1 1 1 1 1 1 1 1 1 1 1 1'	[5,100]	'S bil_IC beat_pup 25_call 12.xls'
'pup22'	0.00891874	0.146267	16.4	0.028	17	3	'bbbbbbbbbbbbbcdcd'	'1 2 1 1 1 1 1 1 1 1 1 1 1 1 1 1'	[5,100]	'S bil_IC beat_pup 25_call 13.xls'
'pup22'	0.00191881	0.169911	88.55	0.005	19	3	'bbbbbbbbbbbbdcdcdcd'	'8 7 7 7 6 7 6 6 6 6 7 6 5 6 6 5 6 5'	[5,100]	'S bil_IC beat_pup 25_call 14.xls'
'pup22'	0.00739185	0.133423	18.05	0.034	14	3	'bbbbbbbbcdcdcd'	'1 1 1 1 1 1 1 1 1 1 1 1 1'	[5,100]	'S bil_IC beat_pup 25_call 15.xls'
'pup22'	0.00849463	0.1422	16.74	0.019	18	4	'aaabbbbbbdbdcdcdcd'	'1 1 1 1 1 1 1 1 1 1 1 1 1 1 1 1 1'	[5,100]	'S bil_IC beat_pup 25_call 16.xls'
'pup22'	0.00856057	0.142705	16.67	0.021	18	3	'bdbdcdcdcdcdcdcdcd'	'1 1 1 1 1 1 1 1 1 1 1 1 1 1 1 1 1'	[5,100]	'S bil_IC beat_pup 25_call 17.xls'
'pup22'	0.0098581	0.17163	17.41	0.044	17	3	'bbbbbbbcdcdcdcdcd'	'1 1 1 1 1 1 1 1 1 1 1 1 1 1 1 1'	[5,100]	'S bil_IC beat_pup 25_call 18.xls'
'pup22'	0.00386937	0.0648893	16.77	0.026	13	3	'bbbbbbcdcdcdc'	'1 1 1 1 1 1 1 1 1 1 1 1'	[5,100]	'S bil_IC beat_pup 25_call 19.xls'
'pup22'	0.00259778	0.0836744	32.21	0.026	12	3	'bbbbbbbbcdcd'	'2 2 2 2 2 2 2 3 2 2 2'	[5,100]	'S bil_IC beat_pup 25_call 20.xls'
'pup23'	0.00743011	0.103056	13.87	0.033	11	3	'bbbbbbbcdcd'	'1 1 1 1 1 1 1 1 1 1'	[5,100]	'S bil_IC beat_pup 26_call 01.xls'
'pup23'	0.00150632	0.138793	92.14	0.008	14	3	'bbbbbbbbbdcdcd'	'8 8 8 7 7 8 8 11 6 7 6 7 6'	[5,100]	'S bil_IC beat_pup 26_call 02.xls'
'pup23'	0.00396328	0.116838	29.48	0.003	12	3	'bbbbbbcccdcd'	'2 2 2 2 2 3 3 3 2 2 2'	[5,100]	'S bil_IC beat_pup 26_call 03.xls'
'pup23'	0.00892029	0.118372	13.27	0.047	11	3	'bbbbdcdcdcd'	'1 1 1 1 1 1 1 1 1 1'	[5,100]	'S bil_IC beat_pup 26_call 04.xls'
'pup23'	0.0119294	0.146016	12.24	0.031	13	3	'bbbbbdccdcdcd'	'1 1 1 1 1 1 1 1 1 1 1 1'	[5,100]	'S bil_IC beat_pup 26_call 05.xls'
'pup23'	0.00793389	0.100205	12.63	0.015	13	3	'bbbbbbbbbcdcd'	'1 1 1 1 1 1 1 1 1 1 1 1'	[5,100]	'S bil_IC beat_pup 26_call 06.xls'
'pup23'	0.0137657	0.166565	12.1	0.035	16	3	'bbbbbbbbbbbbcdcd'	'1 1 2 1 1 1 1 1 1 1 1 1 1 1 0'	[5,100]	'S bil_IC beat_pup 26_call 07.xls'
'pup23'	0.00344142	0.150493	43.73	0.014	15	3	'bbbbbbbbbbbcdcd'	'4 4 3 3 3 3 3 3 4 3 5 3 3 3'	[5,100]	'S bil_IC beat_pup 26_call 08.xls'
'pup23'	0.00557584	0.0748278	13.42	0.026	15	3	'bbbbbbbbbbccdcd'	'1 1 1 1 1 1 1 1 1 1 1 1 1 1'	[5,100]	'S bil_IC beat_pup 26_call 09.xls'
'pup23'	0.00473788	0.162509	34.3	0.005	17	3	'bbbbbbbbbbcdcdcdc'	'4 3 3 3 3 3 3 3 3 4 3 3 2 3 2 3'	[5,100]	'S bil_IC beat_pup 26_call 10.xls'
'pup23'	0.00169268	0.147145	86.93	0.008	14	3	'bbbbbbbbcdcdcd'	'10 9 8 8 7 7 8 11 6 7 6 9 7'	[5,100]	'S bil_IC beat_pup 26_call 11.xls'
'pup23'	0.00845841	0.0972717	11.5	0.066	11	3	'bbbbbbbcdcd'	'1 1 1 1 1 1 1 1 1 1'	[5,100]	'S bil_IC beat_pup 26_call 12.xls'
'pup23'	0.00821591	0.133673	16.27	0.039	15	4	'aaabbbbbbbdcdcd'	'1 1 1 1 1 1 1 1 1 1 1 1 1 1'	[5,100]	'S bil_IC beat_pup 26_call 13.xls'
'pup23'	0.00351845	0.0983759	27.96	0.003	16	3	'bbbbbbbbbbcdcdcd'	'2 2 2 2 2 2 2 2 2 3 2 2 2 2 2'	[5,100]	'S bil_IC beat_pup 26_call 14.xls'
'pup23'	0.00832364	0.106709	12.82	0.056	18	3	'bbbbbbbbbbbbcdcdcd'	'1 1 1 1 1 1 1 1 1 1 1 2 1 1 1 1 1'	[5,100]	'S bil_IC beat_pup 26_call 15.xls'
'pup23'	0.00178981	0.137279	76.7	0.006	13	3	'bbbbbcdcdcdcd'	'6 6 6 7 7 6 5 5 5 5 16 5'	[5,100]	'S bil_IC beat_pup 26_call 16.xls'
'pup23'	0.0112626	0.141233	12.54	0.014	11	3	'bbbbbbbcdcd'	'1 1 1 1 1 1 1 1 1 1'	[5,100]	'S bil_IC beat_pup 26_call 17.xls'
'pup23'	0.00987943	0.126259	12.78	0.045	12	3	'bbbbbbbbcdcd'	'1 1 1 1 1 1 1 1 1 1 1'	[5,100]	'S bil_IC beat_pup 26_call 18.xls'
'pup23'	0.00511416	0.0821846	16.07	0.026	15	3	'bbbbbbbbbbdcdcd'	'1 1 1 1 1 1 1 1 1 1 1 1 1 1'	[5,100]	'S bil_IC beat_pup 26_call 19.xls'
'pup23'	0.00888531	0.147052	16.55	0.053	17	3	'bbbbbcdcdcdcdcdcd'	'1 1 1 2 2 1 1 1 1 1 1 1 1 1 1 1'	[5,100]	'S bil_IC beat_pup 26_call 20.xls'
'pup24'	0.00945522	0.119608	12.65	0.031	11	3	'bbbbdcdcdcd'	'1 1 1 1 1 1 1 1 1 1'	[5,100]	'S bil_IC beat_pup 27_call 01.xls'
'pup24'	0.00951072	0.138381	14.55	0.052	15	3	'bbbbbbbbbbdcdcd'	'1 1 1 1 1 1 1 1 1 1 1 1 1 1'	[5,100]	'S bil_IC beat_pup 27_call 02.xls'
'pup24'	0.00463136	0.0573362	12.38	0.042	13	3	'bbbbbbbcdcdcd'	'1 1 1 1 1 1 1 1 1 1 1 1'	[5,100]	'S bil_IC beat_pup 27_call 03.xls'
'pup24'	0.00588105	0.0845107	14.37	0.046	13	3	'bbbcdcdcdcdcd'	'1 1 1 1 1 1 1 1 1 1 1 1'	[5,100]	'S bil_IC beat_pup 27_call 04.xls'
'pup24'	0.00684335	0.100803	14.73	0.031	11	3	'bbbbdcdcdcd'	'1 1 1 1 1 1 1 1 1 1'	[5,100]	'S bil_IC beat_pup 27_call 05.xls'
'pup24'	0.00227418	0.145434	63.95	0.002	13	3	'bbbbbbbbccdcd'	'5 5 5 4 4 4 3 4 7 4 4 5'	[5,100]	'S bil_IC beat_pup 27_call 06.xls'
'pup24'	0.0018448	0.178817	96.93	0.001	14	3	'bbbbbbbbbcdcdd'	'7 8 7 7 7 6 6 7 6 5 6 4 6'	[5,100]	'S bil_IC beat_pup 27_call 07.xls'
'pup24'	0.00120161	0.118299	98.45	0.004	13	3	'bbbbccdcdcdcd'	'11 11 10 8 10 8 8 6 8 6 9 6'	[5,100]	'S bil_IC beat_pup 27_call 08.xls'
'pup24'	0.00130374	0.0951859	73.01	0.011	8	3	'bbbbbdcd'	'6 6 5 6 5 5 4'	[5,100]	'S bil_IC beat_pup 27_call 09.xls'
'pup24'	0.00351851	0.128144	36.42	0.003	13	3	'bbbbbbbbbbbcd'	'4 4 4 4 3 3 3 3 3 3 4 2'	[5,100]	'S bil_IC beat_pup 27_call 10.xls'
'pup24'	0.00905455	0.138716	15.32	0.058	15	3	'bbbbbbbbbbbcdcd'	'1 1 1 1 1 1 1 1 1 1 1 1 1 1'	[5,100]	'S bil_IC beat_pup 27_call 11.xls'
'pup24'	0.01159	0.182658	15.76	0.005	18	4	'aaaaabbbbbbbbbcdcd'	'1 1 1 1 1 1 1 1 1 1 1 1 1 1 1 1 1'	[5,100]	'S bil_IC beat_pup 27_call 12.xls'
'pup24'	0.0103191	0.171814	16.65	0.046	20	4	'aaaaabbbbbbbbbbbcdcd'	'1 1 2 1 1 1 1 1 1 1 1 1 1 1 1 2 1 1 1'	[5,100]	'S bil_IC beat_pup 27_call 13.xls'
'pup24'	0.00427234	0.16252	38.04	0.01	15	3	'bbbbbbbbbcdcdcd'	'4 4 3 4 3 3 3 3 4 3 3 2 4 2'	[5,100]	'S bil_IC beat_pup 27_call 14.xls'
'pup24'	0.00648519	0.0812595	12.53	0.026	9	3	'bbbbbbbcd'	'1 1 1 1 1 1 1 1'	[5,100]	'S bil_IC beat_pup 27_call 15.xls'
'pup24'	0.0042784	0.058828	13.75	0.036	8	3	'bbcdcdcd'	'1 1 1 1 1 1 1'	[5,100]	'S bil_IC beat_pup 27_call 16.xls'
'pup24'	0.0105843	0.160881	15.2	0.022	14	3	'bbbbbbbbcdcdcd'	'1 2 1 1 1 1 1 1 1 1 1 1 1'	[5,100]	'S bil_IC beat_pup 27_call 17.xls'
'pup24'	0.00579243	0.0925051	15.97	0.013	15	3	'bbbbbbbbbcdcdcd'	'1 1 1 1 1 1 1 1 1 1 1 1 1 1'	[5,100]	'S bil_IC beat_pup 27_call 18.xls'
'pup24'	0.00724001	0.113813	15.72	0.04	26	3	'bbbbbbbbbbbbbbbbbbbbcdcdcd'	'1 1 1 1 1 1 1 1 1 1 1 1 1 1 1 1 1 1 1 1 1 1 1 1 1'	[5,100]	'S bil_IC beat_pup 27_call 19.xls'
'pup24'	0.00226119	0.161698	71.51	0.011	15	3	'bbbbbbbbdcdcdcd'	'6 6 5 5 5 5 5 4 4 4 4 5 5 4'	[5,100]	'S bil_IC beat_pup 27_call 20.xls'
'pup25'	0.00995426	0.150807	15.15	0.047	13	3	'bbbcdcdcdcdcd'	'1 1 1 1 1 1 1 1 1 1 1 1'	[5,100]	'S bil_IC beat_pup 28_call 01.xls'
'pup25'	0.00346458	0.0587939	16.97	0.027	7	3	'bcdcdcd'	'2 1 3 1 1 1'	[5,100]	'S bil_IC beat_pup 28_call 02.xls'
'pup25'	0.00376236	0.126867	33.72	0.016	19	3	'bbbbbbbbbbbbbbbcdcd'	'2 2 2 2 2 2 2 2 2 2 2 2 2 2 3 2 3 2'	[5,100]	'S bil_IC beat_pup 28_call 03.xls'
'pup25'	0.000882943	0.0620886	70.32	0.004	9	3	'bbbbbbccd'	'5 5 4 5 5 5 6 5'	[5,100]	'S bil_IC beat_pup 28_call 04.xls'
'pup25'	0.00704843	0.0899379	12.76	0.049	8	3	'bbbbbbcd'	'1 1 1 1 1 1 1'	[5,100]	'S bil_IC beat_pup 28_call 05.xls'
'pup25'	0.00221615	0.134299	60.6	0.016	10	3	'bbbbbbcdcd'	'6 8 5 6 6 6 5 4 5'	[5,100]	'S bil_IC beat_pup 28_call 06.xls'
'pup25'	0.0118013	0.154715	13.11	0.033	12	3	'bbbbbbbbcccd'	'1 1 1 1 1 1 1 1 1 2 1'	[5,100]	'S bil_IC beat_pup 28_call 07.xls'
'pup25'	0.00635282	0.0827138	13.02	0.064	9	3	'bbbbbbbcd'	'1 1 1 1 1 1 1 1'	[5,100]	'S bil_IC beat_pup 28_call 08.xls'
'pup25'	0.00834005	0.0954936	11.45	0.077	9	3	'bbbbbbccd'	'1 1 1 1 1 1 1 1'	[5,100]	'S bil_IC beat_pup 28_call 09.xls'
'pup25'	0.00371657	0.0960733	25.85	0.004	9	3	'bbbbbbbcd'	'2 2 2 2 2 2 3 2'	[5,100]	'S bil_IC beat_pup 28_call 10.xls'
'pup25'	0.0131993	0.136348	10.33	0.069	16	3	'bbbbbbbbbcdccdcd'	'1 1 1 1 1 1 1 1 1 1 0 2 1 3 1'	[5,100]	'S bil_IC beat_pup 28_call 11.xls'
'pup25'	0.0113054	0.174895	15.47	0.056	19	3	'bbbbbbbbbbbcdcdcdcd'	'1 1 2 1 1 1 1 1 1 1 1 1 1 1 1 1 1 1'	[5,100]	'S bil_IC beat_pup 28_call 12.xls'
'pup25'	0.00421329	0.160147	38.01	0.015	11	3	'bbbbbbdcdcd'	'4 3 3 3 3 3 3 2 3 2'	[5,100]	'S bil_IC beat_pup 28_call 13.xls'
'pup25'	0.00297912	0.173176	58.13	0.011	13	3	'bbbbbbbbbcdcd'	'6 6 6 6 5 5 5 5 4 3 4 3'	[5,100]	'S bil_IC beat_pup 28_call 14.xls'
'pup25'	0.00927236	0.116183	12.53	0.033	18	3	'bbbbbbbbbbbbbccdcd'	'1 1 1 1 1 1 1 1 1 1 1 1 1 1 1 1 1'	[5,100]	'S bil_IC beat_pup 28_call 15.xls'
'pup25'	0.00159282	0.139929	87.85	0.001	14	3	'bbbbbbbbbbbbcd'	'7 7 6 6 6 6 8 6 7 8 8 9 8'	[5,100]	'S bil_IC beat_pup 28_call 16.xls'
'pup25'	0.00435116	0.135452	31.13	0.015	14	3	'bbbbbbbdcdcdcd'	'2 2 2 2 3 3 2 2 2 2 2 2 2'	[5,100]	'S bil_IC beat_pup 28_call 17.xls'
'pup25'	0.00667405	0.102046	15.29	0.031	16	3	'bbbbbbbdcdcdcdcd'	'1 1 1 1 1 1 1 1 1 1 1 1 1 1 1'	[5,100]	'S bil_IC beat_pup 28_call 18.xls'
'pup25'	0.00599072	0.0941741	15.72	0.021	19	3	'bbbbbbbbbcdcdcdcdcd'	'1 1 1 1 1 1 1 1 1 1 3 1 1 1 1 1 1 1'	[5,100]	'S bil_IC beat_pup 28_call 19.xls'
'pup25'	0.00202497	0.091954	45.41	0.003	7	3	'bcdcdcd'	'6 3 4 3 4 3'	[5,100]	'S bil_IC beat_pup 28_call 20.xls'

## Sheet: GAT_results_Territorial Songs
ID	RMSD	FRMSD	Rhythm	Offset	#elements	# element types	element sequence	beats between elements	frequency range	datafile
'male1'	0.0109612	0.188313	17.18	0.044	23	3	'eeeeaaaaaaaaaaaaaaabbbb'	'1 1 1 1 1 1 1 1 1 1 1 1 1 1 1 1 2 1 1 2 2 2'	[5,100]	'La Selva_male 32_TS_1.xlsx'
'male1'	0.00700333	0.106661	15.23	0.032	19	2	'ebbbbbbbbbbbbbbbbbb'	'1 1 1 1 1 1 1 1 1 1 1 1 1 1 1 1 1 2'	[5,100]	'La Selva_male 32_TS_10.xlsx'
'male1'	0.00975292	0.159168	16.32	0.039	18	2	'aaaaabbbbbbbbbbbbb'	'1 1 1 1 1 1 1 1 1 1 1 1 1 1 2 1 2'	[5,100]	'La Selva_male 32_TS_11.xlsx'
'male1'	0.0103294	0.152461	14.76	0.025	17	2	'aaabbbbbbbbbbbbbb'	'1 1 1 1 1 1 1 1 1 1 1 1 1 1 2 1'	[5,100]	'La Selva_male 32_TS_2.xlsx'
'male1'	0.0094751	0.137578	14.52	0.021	15	3	'eabbbbbbbbbbbbb'	'1 1 1 1 1 1 1 1 1 1 1 1 1 2'	[5,100]	'La Selva_male 32_TS_3.xlsx'
'male1'	0.00876439	0.141457	16.14	0	17	2	'aaaaaaaabbbbbbbbb'	'1 1 1 1 1 1 1 1 1 1 1 1 1 1 1 1'	[5,100]	'La Selva_male 32_TS_4.xlsx'
'male1'	0.00943455	0.16152	17.12	0.035	15	3	'eaaaaaabbbbbbbb'	'1 1 1 1 1 1 1 1 1 1 1 1 1 2'	[5,100]	'La Selva_male 32_TS_5.xlsx'
'male1'	0.00261477	0.195584	74.8	0.008	26	4	'eaabbbaadaedaededeedebbbbb'	'4 4 4 4 4 5 4 5 0 3 4 1 2 4 4 4 4 2 5 3 6 6 7 9 14'	[5,100]	'La Selva_male 32_TS_6.xlsx'
'male1'	0.00185242	0.151417	81.74	0.004	16	3	'eaaaabbbbbbbbbbb'	'5 6 6 6 6 6 6 7 6 7 7 8 9 9 11'	[5,100]	'La Selva_male 32_TS_7.xlsx'
'male1'	0.00232036	0.199157	85.83	0.002	33	3	'eeaaaaaaaabbbbbbbbbbbbbbbbbbbbbbb'	'7 5 1 5 6 5 5 5 5 5 5 5 4 5 5 5 5 5 5 6 5 6 6 6 6 7 8 9 8 11 12 12'	[5,100]	'La Selva_male 32_TS_8.xlsx'
'male1'	0.00204331	0.124295	60.83	0.001	19	2	'ccccccccbbbbbbbbbbb'	'5 4 4 4 4 4 4 4 4 4 5 5 5 5 6 7 8 10'	[5,100]	'La Selva_male 32_TS_9.xlsx'
'male2'	0.0139994	0.182832	13.06	0.014	27	4	'eeaaadadadadadadadadabbbbbb'	'1 1 1 1 1 0 1 0 1 0 1 0 1 0 1 0 2 0 1 0 2 1 2 2 2 2'	[5,100]	'La Selva_male 36_TS_1.xlsx'
'male2'	0.00682666	0.157082	23.01	0.015	19	2	'aaaaabbbbbbbbbbbbbb'	'2 2 2 2 2 2 2 2 2 2 2 2 3 2 3 3 4 4'	[5,100]	'La Selva_male 36_TS_10.xlsx'
'male2'	0.010279	0.147092	14.31	0.02	18	3	'eaaaaaaaaaaaaaeaeb'	'1 1 1 1 1 1 1 1 1 1 1 1 1 1 1 1 2'	[5,100]	'La Selva_male 36_TS_2.xlsx'
'male2'	0.0117274	0.143544	12.24	0.072	21	3	'eaabbbbbbbbbbbbbbbbbb'	'1 1 1 1 1 1 1 1 1 1 1 1 1 1 1 1 1 1 1 2'	[5,100]	'La Selva_male 36_TS_3.xlsx'
'male2'	0.0039042	0.189705	48.59	0.017	29	3	'eaaaaabbbbbbbbbbbbbbbbbbbbbbb'	'3 1 3 4 3 4 4 4 4 4 4 4 4 5 4 5 5 6 5 5 5 6 5 5 4 5 5 8'	[5,100]	'La Selva_male 36_TS_4.xlsx'
'male2'	0.00183886	0.161508	87.83	0.008	20	3	'eaaaaaaaaabbbbbbbbbb'	'6 5 6 6 6 6 7 7 8 9 11 12 15 16 17 18 18 14 16'	[5,100]	'La Selva_male 36_TS_5.xlsx'
'male2'	0.00200931	0.151763	75.53	0.011	19	3	'cccccaaaaabbbbbbbbb'	'5 4 4 4 4 4 4 4 4 5 5 5 6 7 8 9 9 10'	[5,100]	'La Selva_male 36_TS_6.xlsx'
'male2'	0.0113548	0.18656	16.43	0.047	31	3	'eeeeaaaaaaaaaaaaabbbbbbbbbbbbbb'	'1 1 1 1 1 1 1 1 1 1 1 1 1 1 1 1 0 1 1 1 1 1 1 1 1 1 1 1 1 2'	[5,100]	'La Selva_male 36_TS_7.xlsx'
'male2'	0.00550243	0.162817	29.59	0.004	17	4	'ccccccccceaabbbbb'	'4 2 2 2 2 2 2 3 4 0 5 4 2 2 3 3'	[5,100]	'La Selva_male 36_TS_8.xlsx'
'male2'	0.0100016	0.171028	17.1	0.041	21	3	'ccccccccaaabbbbbbbbbb'	'1 1 1 1 1 1 1 1 1 1 1 1 1 2 1 1 2 2 2 3'	[5,100]	'La Selva_male 36_TS_9.xlsx'
'male3'	0.0128019	0.204959	16.01	0.031	30	4	'eaaaaaaaaaadadaaeaedabbbbbbbbb'	'1 2 1 1 1 1 1 1 1 1 1 0 1 1 1 1 1 1 1 0 2 1 1 2 1 2 2 2 2'	[5,100]	'La Selva_male 46_TS_1.xlsx'
'male3'	0.00301997	0.195634	64.78	0.006	30	4	'eaaaaaeaededededaebbbbbbbbbbbb'	'3 4 4 4 4 2 4 4 4 4 4 4 3 3 4 2 2 5 6 5 5 5 5 5 5 5 6 7 9'	[5,100]	'La Selva_male 46_TS_10.xlsx'
'male3'	0.00751837	0.116986	15.56	0.037	15	3	'dadadadadabbbbb'	'0 1 0 1 0 1 0 1 0 1 1 1 2 2'	[5,100]	'La Selva_male 46_TS_2.xlsx'
'male3'	0.013709	0.208789	15.23	0.015	33	4	'aabbbbbbbbbbbbbbbbbbedadadadbbbbb'	'2 1 1 2 1 1 1 1 1 1 1 1 1 1 1 1 1 1 1 1 1 0 1 1 0 1 1 0 2 1 2 2'	[5,100]	'La Selva_male 46_TS_3.xlsx'
'male3'	0.00748673	0.102194	13.65	0.035	16	3	'eaabbbbbbbbbbbbb'	'1 1 1 1 1 1 1 1 1 1 1 1 1 1 1'	[5,100]	'La Selva_male 46_TS_4.xlsx'
'male3'	0.00231986	0.127198	54.83	0.008	12	3	'ecbbbbbbbbbb'	'3 5 4 4 4 4 4 4 5 5 6'	[5,100]	'La Selva_male 46_TS_5.xlsx'
'male3'	0.00919563	0.12267	13.34	0.027	12	2	'cbbbbbbbbbbb'	'1 1 1 1 1 1 1 1 1 1 2'	[5,100]	'La Selva_male 46_TS_6.xlsx'
'male3'	0.00210186	0.18694	88.94	0.011	32	4	'ecccccccccccccbeabbbbbbbbbbbbbbb'	'4 8 7 7 6 6 6 5 5 5 5 5 5 6 4 1 4 6 5 6 6 6 6 7 6 7 6 7 7 7 8'	[5,100]	'La Selva_male 46_TS_7.xlsx'
'male3'	0.00232824	0.126493	54.33	0.006	10	2	'aaabbbbbbb'	'1 4 4 4 4 5 5 5 6'	[5,100]	'La Selva_male 46_TS_8.xlsx'
'male3'	0.0107713	0.12484	11.59	0.036	14	2	'aabbbbbbbbbbbb'	'1 1 1 1 1 1 1 1 1 1 1 1 1'	[5,100]	'La Selva_male 46_TS_9.xlsx'
'male4'	0.0139188	0.1783	12.81	0.031	30	3	'aaaaaabbbbbbbbbbbbbbbbcccccccc'	'1 1 1 1 1 1 1 1 1 1 1 2 1 1 1 1 1 1 1 1 1 1 1 1 2 1 2 1 2'	[5,100]	'La Selva_male 54_TS_1.xlsx'
'male4'	0.0015681	0.148075	94.43	0.006	14	3	'caaaaabbbbbbbb'	'6 5 8 7 7 6 7 8 8 9 9 11 12'	[5,100]	'La Selva_male 54_TS_10.xlsx'
'male4'	0.00760585	0.101386	13.33	0.033	8	3	'ccccaaab'	'1 1 1 1 1 1 1'	[5,100]	'La Selva_male 54_TS_11.xlsx'
'male4'	0.00327719	0.142492	43.48	0.01	18	2	'ccccccccccccbbbbbb'	'3 3 3 3 2 3 3 3 3 3 3 4 4 5 4 6 6'	[5,100]	'La Selva_male 54_TS_2.xlsx'
'male4'	0.00464231	0.151479	32.63	0.011	26	3	'cccccaaaaaaabbbbbbbbbbbbbb'	'2 3 2 2 3 2 3 3 3 3 3 3 3 3 3 3 3 3 3 3 3 3 4 4 4'	[5,100]	'La Selva_male 54_TS_3.xlsx'
'male4'	0.00149767	0.104478	69.76	0.013	7	2	'abbbbbb'	'6 7 8 8 9 10'	[5,100]	'La Selva_male 54_TS_4.xlsx'
'male4'	0.00849882	0.114734	13.5	0.025	16	2	'aaaaaaaaaaaaabbb'	'1 1 1 1 1 1 1 1 1 1 1 1 1 1 2'	[5,100]	'La Selva_male 54_TS_5.xlsx'
'male4'	0.00186607	0.178191	95.49	0.004	20	3	'eeeccccbbbbbbbbbbbbb'	'5 5 6 7 7 6 7 6 6 6 7 6 8 7 9 9 9 13 16'	[5,100]	'La Selva_male 54_TS_6.xlsx'
'male4'	0.0139791	0.168169	12.03	0.082	17	3	'eaaabbbbbbbbbbbbb'	'1 1 1 1 1 1 1 1 1 1 1 1 1 2 1 2'	[5,100]	'La Selva_male 54_TS_7.xlsx'
'male4'	0.00291349	0.0293097	10.06	0.003	6	2	'abbbbb'	'1 1 1 1 1'	[5,100]	'La Selva_male 54_TS_8.xlsx'
'male4'	0.002344	0.150274	64.11	0.007	20	3	'eaaaaaaaaaaabbbbbbbb'	'5 5 5 4 4 4 4 4 4 4 4 5 5 5 6 6 7 8 10'	[5,100]	'La Selva_male 54_TS_9.xlsx'
'male5'	0.00352111	0.206548	58.66	0.013	38	3	'aaaaaaaaaaaaaaaaeeeeeeeeeeeeeeabbbbbbb'	'5 6 5 5 5 5 5 5 4 4 4 4 3 4 4 2 5 2 5 1 2 5 1 2 2 1 6 1 2 5 8 6 10 9 9 9 11'	[5,100]	'La Selva_male 72_TS_1.xlsx'
'male5'	0.00144289	0.0968465	67.12	0.013	11	2	'aabbbbbbbbb'	'7 6 8 6 8 8 8 8 10 11'	[5,100]	'La Selva_male 72_TS_10.xlsx'
'male5'	0.00644374	0.164315	25.5	0.013	18	3	'eaabbbbbbbbbbbbbbb'	'2 1 2 2 2 2 2 2 2 3 2 3 3 3 4 5 5'	[5,100]	'La Selva_male 72_TS_2.xlsx'
'male5'	0.00601438	0.12949	21.53	0.008	14	3	'ececbbbbbbbbbb'	'1 2 1 2 2 2 2 2 2 2 3 2 3'	[5,100]	'La Selva_male 72_TS_3.xlsx'
'male5'	0.0175196	0.146989	8.39	0.051	22	3	'eccbbbbbbbbbbbbbbbbbbb'	'1 1 1 1 1 1 1 1 1 1 1 1 1 1 1 1 1 1 1 1 1'	[5,100]	'La Selva_male 72_TS_4.xlsx'
'male5'	0.00562004	0.133307	23.72	0.023	12	2	'ccbbbbbbbbbb'	'2 2 2 2 2 2 2 2 3 3 3'	[5,100]	'La Selva_male 72_TS_5.xlsx'
'male5'	0.0142871	0.149728	10.48	0.006	11	2	'cbbbbbbbbbb'	'1 1 1 1 1 1 1 1 1 2'	[5,100]	'La Selva_male 72_TS_6.xlsx'
'male5'	0.00184275	0.154588	83.89	0.006	18	3	'ececceebbbbbbbbbbb'	'1 5 1 5 5 3 1 4 6 6 6 6 7 7 8 9 11'	[5,100]	'La Selva_male 72_TS_7.xlsx'
'male5'	0.00276841	0.149135	53.87	0.008	14	2	'aaaaaabbbbbbbb'	'3 3 3 3 3 4 3 4 4 5 7 7 9'	[5,100]	'La Selva_male 72_TS_8.xlsx'
'male5'	0.00383195	0.14661	38.26	0.017	16	3	'eeaabbbbbbbbbbbb'	'3 2 2 3 3 3 3 4 4 4 5 5 5 5 6'	[5,100]	'La Selva_male 72_TS_9.xlsx'
'male6'	0.00576581	0.161327	27.98	0.031	21	3	'eaaeaeaaaaaaaaaaabbbb'	'1 2 1 2 1 3 3 1 3 1 3 1 3 2 3 2 3 3 3 4'	[5,100]	'La Selva_male 77_TS_1.xlsx'
'male6'	0.0082736	0.109046	13.18	0.028	12	2	'ebbbbbbbbbbb'	'1 1 1 1 1 1 1 1 1 1 2'	[5,100]	'La Selva_male 77_TS_10.xlsx'
'male6'	0.00243623	0.146734	60.23	0.002	13	4	'eeeccaaaaaabb'	'1 1 3 4 4 4 4 4 5 5 6 6'	[5,100]	'La Selva_male 77_TS_2.xlsx'
'male6'	0.00330969	0.167239	50.53	0.007	13	4	'ececccaaabbce'	'0 4 0 4 3 3 3 3 4 5 7 2'	[5,100]	'La Selva_male 77_TS_3.xlsx'
'male6'	0.0120017	0.165863	13.82	0.035	12	4	'eeecaaaaabbe'	'0 0 1 1 1 1 1 2 1 2 1'	[5,100]	'La Selva_male 77_TS_4.xlsx'
'male6'	0.00170545	0.129273	75.8	0.007	16	3	'aaaaaaabbbbbbaae'	'5 5 5 5 5 5 5 5 6 5 6 6 6 6 11'	[5,100]	'La Selva_male 77_TS_5.xlsx'
'male6'	0.00339195	0.108	31.84	0.008	10	4	'ecccaaabbe'	'1 2 2 2 2 2 3 3 3'	[5,100]	'La Selva_male 77_TS_6.xlsx'
'male6'	0.00285066	0.0372867	13.08	0.028	7	2	'ebbbbbb'	'1 1 1 1 1 1'	[5,100]	'La Selva_male 77_TS_7.xlsx'
'male6'	0.000910791	0.0870351	95.56	0.007	8	3	'eabbbbbb'	'7 8 8 7 8 8 10'	[5,100]	'La Selva_male 77_TS_8.xlsx'
'male6'	0.0130029	0.183601	14.12	0.045	20	4	'ecececcccaaaabbbbbbb'	'0 1 0 1 0 1 1 1 1 1 0 1 1 1 1 1 2 1 2'	[5,100]	'La Selva_male 77_TS_9.xlsx'
'male7'	0.0105692	0.163189	15.44	0.05	21	3	'cecececececcccbbbbbbb'	'1 0 1 0 1 0 1 0 1 0 1 1 1 1 1 2 1 2 2 3'	[5,100]	'La Selva_male 204_TS_1.xlsx'
'male7'	0.00695734	0.172472	24.79	0.005	18	2	'abbbbbbbbbbbbbbbbb'	'2 2 2 2 2 2 2 3 2 3 3 3 3 3 3 3 3'	[5,100]	'La Selva_male 204_TS_10.xlsx'
'male7'	0.0107773	0.171251	15.89	0.028	25	4	'eececececececccccccaabbbb'	'1 0 1 0 1 0 1 0 1 0 1 0 1 0 1 1 1 1 1 1 1 1 2 1'	[5,100]	'La Selva_male 204_TS_2.xlsx'
'male7'	0.00237031	0.182443	76.97	0.01	23	4	'eecaaaabbbbbbbbbbbbbbbb'	'4 1 5 4 5 5 4 5 5 6 5 6 6 6 6 6 7 7 8 8 10 9'	[5,100]	'La Selva_male 204_TS_3.xlsx'
'male7'	0.00205682	0.187109	90.97	0	23	3	'ecececccccbbbbbbbbbbbbb'	'1 7 1 7 1 6 6 6 5 6 6 6 6 7 6 7 6 7 8 9 10 12'	[5,100]	'La Selva_male 204_TS_4.xlsx'
'male7'	0.00389425	0.192065	49.32	0.003	25	4	'cccbbbbbbbbaaaeeabbbbbbbb'	'4 3 3 3 3 3 4 4 3 4 4 4 5 6 5 4 5 5 5 5 6 6 6 6'	[5,100]	'La Selva_male 204_TS_5.xlsx'
'male7'	0.0112181	0.161989	14.44	0.014	22	2	'eebebbbbbbbbbbbbbbbbbb'	'2 0 1 0 1 1 1 1 1 1 1 1 1 1 1 2 1 2 2 2 2'	[5,100]	'La Selva_male 204_TS_6.xlsx'
'male7'	0.00196324	0.165717	84.41	0.004	21	3	'eeeeeaaaabbbbaeaeeaee'	'5 5 5 5 5 5 6 7 7 9 10 12 12 8 2 6 4 1 5 6'	[5,100]	'La Selva_male 204_TS_7.xlsx'
'male7'	0.00178397	0.135154	75.76	0.005	11	3	'eabbbbbbbbb'	'6 5 6 7 8 9 10 9 14 11'	[5,100]	'La Selva_male 204_TS_8.xlsx'
'male7'	0.00194754	0.174188	89.44	0.009	19	2	'aaabbbbbbbbbbbbbbbb'	'6 7 7 8 8 8 8 10 14 10 9 8 9 9 10 10 12 14'	[5,100]	'La Selva_male 204_TS_9.xlsx'
'male8'	0.0115728	0.151141	13.06	0.026	27	3	'aabbbbbbbbbbbbbebbbbbbbbbbb'	'1 1 1 1 1 1 1 1 1 1 1 1 2 0 0 3 1 1 1 1 1 1 1 2 2 2'	[5,100]	'La Selva_male 211_TS_1.xlsx'
'male8'	0.00444533	0.184526	41.51	0.004	25	3	'bbbbbbbbbbbbbbbbbbcccccaa'	'3 3 3 3 3 3 3 3 4 3 4 4 4 5 5 5 6 5 7 5 6 5 5 5'	[5,100]	'La Selva_male 211_TS_10.xlsx'
'male8'	0.00263425	0.131844	50.05	0.001	12	2	'ebbbbbbbbbbb'	'10 5 4 4 4 4 4 5 7 7 7'	[5,100]	'La Selva_male 211_TS_2.xlsx'
'male8'	0.00237647	0.196605	82.73	0.004	34	3	'eaaaaaaaaabbbbbaaaaaaaaaaaabbbbbbb'	'7 7 7 6 6 6 6 6 6 6 6 6 6 6 5 6 10 2 2 8 3 9 1 2 11 2 8 7 8 9 10 10 11'	[5,100]	'La Selva_male 211_TS_3.xlsx'
'male8'	0.00926311	0.133667	14.43	0.045	20	3	'aeaeaaaaaaabbbbbbbbb'	'0 1 0 1 1 1 1 1 1 1 1 1 1 1 1 1 1 1 2'	[5,100]	'La Selva_male 211_TS_4.xlsx'
'male8'	0.00182153	0.174083	95.57	0.003	23	2	'aaabaaabbbbbbbbbbbbbbbb'	'8 7 7 6 6 6 6 6 6 5 6 7 6 7 7 7 8 8 9 10 11 15'	[5,100]	'La Selva_male 211_TS_5.xlsx'
'male8'	0.00187734	0.174518	92.96	0.004	30	4	'eaaaaaaaaaaaaaabbbbbbbbbbccccc'	'5 3 5 5 7 5 6 7 8 6 8 8 8 10 9 9 10 10 9 9 10 11 9 11 8 8 8 1 13'	[5,100]	'La Selva_male 211_TS_6.xlsx'
'male8'	0.00299204	0.178655	59.71	0.004	20	3	'bbbbbbbcceccebbbbbbb'	'4 5 6 6 4 5 6 7 7 0 5 6 0 7 6 6 7 8 8'	[5,100]	'La Selva_male 211_TS_7.xlsx'
'male8'	0.005676	0.0771368	13.59	0.036	16	3	'bbbbbbbbbbbbbaae'	'0 1 1 1 1 1 1 1 1 1 1 1 1 1 1'	[5,100]	'La Selva_male 211_TS_8.xlsx'
'male8'	0.0126102	0.191801	15.21	0.052	32	3	'aeaaaaabbbbbbaaaeaaaaabbbbbbbbbb'	'0 1 1 1 1 1 1 1 1 1 1 1 1 1 1 1 1 1 1 2 1 1 1 2 1 2 2 2 2 2 3'	[5,100]	'La Selva_male 211_TS_9.xlsx'
'male9'	0.00633124	0.153216	24.2	0.007	14	1	'bbbbbbbbbbbbbb'	'3 3 3 4 4 6 4 4 4 4 4 4 5'	[5,100]	'La Selva_male 256_TS_1.xlsx'
'male9'	0.00707688	0.185839	26.26	0.028	36	4	'ccbbbbbbbbbbaaabbbbdbdbdbdbdbbbbbbbb'	'2 2 2 2 2 2 2 2 2 2 2 -22 2 2 2 1 2 2 2 0 2 0 2 0 2 0 2 0 2 2 2 3 3 3 4'	[5,100]	'La Selva_male 256_TS_10.xlsx'
'male9'	0.00601258	0.177792	29.57	0.028	29	3	'eeeeeeeaaaaaaaaeaeaebebbbbbbb'	'4 3 2 2 2 2 2 2 2 1 2 2 2 2 1 2 1 2 1 2 1 2 2 2 2 3 3 5'	[5,100]	'La Selva_male 256_TS_2.xlsx'
'male9'	0.00302338	0.180708	59.77	0.001	23	3	'eeaeaeaaaaabbbbbbbbbbbb'	'4 2 3 1 3 1 4 5 4 4 4 4 4 4 4 4 4 4 4 5 6 6'	[5,100]	'La Selva_male 256_TS_3.xlsx'
'male9'	0.00260192	0.204615	78.64	0.007	26	2	'aaaabbbbbbbbbbbbbbbbbbbbbb'	'5 5 5 5 5 5 5 5 6 6 5 6 6 6 6 7 7 7 8 8 8 10 9 9 8'	[5,100]	'La Selva_male 256_TS_4.xlsx'
'male9'	0.010303	0.13703	13.3	0.009	12	3	'eeaaabbbbbbb'	'1 1 1 1 1 1 1 1 1 1 1'	[5,100]	'La Selva_male 256_TS_5.xlsx'
'male9'	0.0146276	0.192207	13.14	0.03	38	3	'ccbbbbbbbbbbbccbbbcbbbbbbbbbbbbbaaaaaa'	'1 1 1 1 1 1 1 1 1 1 1 1 1 1 1 2 1 1 1 1 1 1 1 1 1 1 1 2 1 1 2 1 1 2 1 2 1'	[5,100]	'La Selva_male 256_TS_6.xlsx'
'male9'	0.00264798	0.19452	73.46	0.006	32	4	'ccbbbbbbbbbbeeeeaaaaaaaabbbbbbbb'	'6 6 6 5 5 6 5 5 6 6 6 -62 4 6 5 5 5 4 5 5 5 5 5 6 5 6 7 7 7 7 8'	[5,100]	'La Selva_male 256_TS_7.xlsx'
'male9'	0.0131911	0.171485	13	0.026	24	3	'ccbbbbbbbbbbaaaabbbbbbbb'	'1 1 1 1 1 1 1 1 1 1 1 -11 1 1 1 0 1 1 1 1 1 1 1'	[5,100]	'La Selva_male 256_TS_8.xlsx'
'male9'	0.0037262	0.203227	54.54	0.011	34	5	'ccbbbbbbbbbbaaaabbbbbbdbedbedbebbb'	'4 5 4 4 4 4 4 4 4 4 5 -46 6 4 5 4 4 4 4 4 3 4 1 2 4 1 1 3 1 2 4 5 5'	[5,100]	'La Selva_male 256_TS_9.xlsx'
'male10'	0.0133956	0.210579	15.72	0.04	38	4	'ccbbbbbbbbbbeeeeeeeeaaaaaaaaaaaabbbbbb'	'1 2 1 1 1 1 1 1 2 1 1 -13 1 1 1 1 1 1 1 0 1 1 1 1 1 1 1 1 1 1 1 1 1 1 2 1 3'	[5,100]	'La Selva_male 284_TS_1.xlsx'
'male10'	0.017147	0.195133	11.38	0.017	30	3	'cccccbbbbbbbbbbbbbbbbbbbbbbbba'	'1 1 0 1 1 1 1 1 1 1 0 1 0 1 0 1 0 1 0 1 1 1 1 1 1 2 2 2 2'	[5,100]	'La Selva_male 284_TS_10.xlsx'
'male10'	0.00214793	0.208672	97.15	0.007	46	3	'eabbbbaaaaaaabbbbbbbbbbbbbbbbabbbbbbbbaabbbbba'	'8 7 8 9 7 8 8 8 9 11 10 10 8 8 9 9 9 9 10 10 10 10 10 11 11 12 13 12 10 8 9 8 8 9 9 9 9 9 8 8 8 8 8 8 8'	[5,100]	'La Selva_male 284_TS_2.xlsx'
'male10'	0.00702593	0.099698	14.19	0.033	16	3	'eaaaaaaaaabaaabb'	'1 1 1 1 1 1 1 1 1 1 1 1 1 1 1'	[5,100]	'La Selva_male 284_TS_3.xlsx'
'male10'	0.0106139	0.152309	14.35	0.042	25	2	'aaaaaaaaaaaaaaaaabbbbbbba'	'1 1 1 1 1 1 1 1 1 1 1 1 1 1 1 1 1 1 1 1 1 2 1 2'	[5,100]	'La Selva_male 284_TS_4.xlsx'
'male10'	0.012035	0.167286	13.9	0.042	26	3	'eaaaabbbbbbbbbbbbbbbbbbbbb'	'1 1 1 1 1 1 1 1 1 1 1 1 1 1 1 1 1 1 1 2 1 1 2 1 2'	[5,100]	'La Selva_male 284_TS_5.xlsx'
'male10'	0.00549089	0.154239	28.09	0.028	16	3	'eaaaabbbbbbbbbbb'	'2 2 2 2 2 2 2 2 2 2 3 2 3 2 3'	[5,100]	'La Selva_male 284_TS_6.xlsx'
'male10'	0.00312203	0.194939	62.44	0.003	25	3	'eeeeaaaaaaaaaaaabbbbbbbba'	'4 4 3 4 3 4 4 4 4 4 5 7 6 5 4 4 5 4 5 5 7 7 10 13'	[5,100]	'La Selva_male 284_TS_7.xlsx'
'male10'	0.00925973	0.139081	15.02	0.042	22	3	'eaaaaaaaaabbbbbbbabbbb'	'1 1 1 1 1 1 1 1 1 1 1 1 1 1 1 1 1 1 1 2 3'	[5,100]	'La Selva_male 284_TS_8.xlsx'
'male10'	0.0107605	0.161946	15.05	0.02	18	3	'ecccccbbbbbbbbbbbb'	'1 1 1 1 1 1 1 1 1 1 1 2 1 2 2 2 2'	[5,100]	'La Selva_male 284_TS_9.xlsx'
'male11'	0.00665966	0.175149	26.3	0.03	32	4	'eaeaeaeaeaeaeaeaeaeabbbbbbbdddde'	'2 1 2 1 2 1 2 1 2 1 2 1 2 1 2 1 2 3 1 3 3 3 4 3 4 4 3 3 4 3 2'	[5,100]	'La Selva_male 336_TS_1.xlsx'
'male11'	0.00211988	0.186189	87.83	0.007	27	4	'ebbabddadadaaabbbbbbbbbbbbb'	'5 6 7 3 5 6 3 5 3 5 3 2 6 10 7 8 10 12 12 14 16 15 14 13 10 10'	[5,100]	'La Selva_male 336_TS_10.xlsx'
'male11'	0.00180703	0.149731	82.86	0.006	13	2	'cccccbbbbbbbb'	'8 7 6 5 6 5 5 5 8 9 9 11'	[5,100]	'La Selva_male 336_TS_2.xlsx'
'male11'	0.00692788	0.100454	14.5	0.039	11	4	'eccaabbbbbb'	'0 1 1 1 1 1 1 1 1 1'	[5,100]	'La Selva_male 336_TS_3.xlsx'
'male11'	0.00160085	0.147551	92.17	0	16	3	'adbdbbbdbdbddbdb'	'9 1 8 2 7 10 9 2 10 4 6 7 3 9 3'	[5,100]	'La Selva_male 336_TS_4.xlsx'
'male11'	0.00217389	0.175998	80.96	0.011	18	3	'eabbbbbbbbbbbbbbbb'	'5 4 5 5 6 6 6 6 6 5 6 6 7 7 6 7 9'	[5,100]	'La Selva_male 336_TS_5.xlsx'
'male11'	0.00454414	0.179448	39.49	0.006	20	3	'aaaaaaaabbbaaaeaebbb'	'3 3 4 3 3 3 3 3 3 3 3 3 3 2 3 2 4 4 5'	[5,100]	'La Selva_male 336_TS_6.xlsx'
'male11'	0.0169946	0.192208	11.31	0.069	33	4	'eaaaadadadaadabbbbbbbbbbbbbbbbbbb'	'1 1 1 0 1 0 1 0 1 0 1 1 0 1 1 1 1 1 1 1 1 1 2 1 1 1 1 0 1 1 1 2'	[5,100]	'La Selva_male 336_TS_7.xlsx'
'male11'	0.00158306	0.154301	97.47	0.008	20	4	'eaaaaaadadaabbbbbbbb'	'7 6 6 6 6 8 9 3 6 4 4 7 8 8 8 9 10 11 13'	[5,100]	'La Selva_male 336_TS_8.xlsx'
'male11'	0.00319144	0.109658	34.36	0.012	9	3	'eabbbbbbb'	'1 3 3 3 3 3 3 4'	[5,100]	'La Selva_male 336_TS_9.xlsx'
'male12'	0.0129828	0.184096	14.18	0.017	27	3	'ccccccccccaaabbbbbbbbbbbbbb'	'1 1 1 1 1 1 1 1 1 1 1 1 1 1 1 1 1 1 1 1 1 2 1 1 2 2'	[5,100]	'La Selva_male 342_TS_1.xlsx'
'male12'	0.00568018	0.0775345	13.65	0.023	11	2	'abbbbbbbbbb'	'1 1 1 1 1 1 1 1 1 2'	[5,100]	'La Selva_male 342_TS_10.xlsx'
'male12'	0.00224265	0.156963	69.99	0.013	19	3	'eececbbbbbbbbbbbbbb'	'3 1 5 3 6 5 4 5 4 4 4 4 5 6 6 7 8 9'	[5,100]	'La Selva_male 342_TS_2.xlsx'
'male12'	0.00429618	0.149765	34.86	0.02	15	4	'edabbbbbbbbbbbb'	'3 5 3 3 4 5 4 4 4 5 5 6 5 5'	[5,100]	'La Selva_male 342_TS_3.xlsx'
'male12'	0.0106945	0.189827	17.75	0.045	28	3	'adadadadadadadaaaaabbbbbbbbb'	'1 0 1 0 1 0 1 0 1 0 1 0 1 0 1 2 1 1 2 1 0 2 2 1 1 2 2'	[5,100]	'La Selva_male 342_TS_4.xlsx'
'male12'	0.00240918	0.212321	88.13	0.01	43	5	'eeaaaaaaaadadadadadadadadaadadadaacbbbbbbbb'	'6 5 5 5 5 5 5 5 5 5 1 4 1 5 1 5 1 5 4 4 3 5 2 5 3 3 4 3 5 2 1 1 5 5 5 6 7 9 9 8 10 11'	[5,100]	'La Selva_male 342_TS_5.xlsx'
'male12'	0.00250662	0.155561	62.06	0.003	19	3	'eecccccccbbbbbbbbbb'	'1 3 4 4 4 4 3 4 4 3 4 4 5 5 6 6 6 8'	[5,100]	'La Selva_male 342_TS_6.xlsx'
'male12'	0.00163521	0.161674	98.87	0.006	15	3	'eeceecbbbbbbbbb'	'2 1 4 5 1 7 7 8 9 9 10 10 11 13'	[5,100]	'La Selva_male 342_TS_7.xlsx'
'male12'	0.00318507	0.175848	55.21	0.01	24	2	'cccccccbbbbbbbbbbbbbbbbb'	'5 4 3 3 3 3 3 3 3 3 3 3 4 3 4 4 5 5 6 6 7 7 9'	[5,100]	'La Selva_male 342_TS_8.xlsx'
'male12'	0.00183919	0.165822	90.16	0.002	21	2	'cccbbbbbbbbbbbbbbbbbb'	'7 6 6 5 6 5 6 6 7 7 7 7 8 8 9 8 10 11 10 12'	[5,100]	'La Selva_male 342_TS_9.xlsx'
'male13'	0.00602531	0.18329	30.42	0	20	3	'cbbbbbbbbabbbbbbbbbb'	'3 2 2 2 2 2 2 2 2 2 3 3 3 3 3 3 4 3 3'	[5,100]	'La Selva_male 363_TS_1.xlsx'
'male13'	0.0113892	0.17733	15.57	0.033	37	5	'eeabababaadadadadadadadaadaccbbbbbbbb'	'1 1 0 0 0 1 0 0 1 0 0 0 1 0 0 0 1 0 0 0 1 0 0 1 0 0 1 1 1 1 1 2 1 2 2 3'	[5,100]	'La Selva_male 363_TS_10.xlsx'
'male13'	0.0060553	0.182507	30.14	0.009	19	2	'cbbbcbbbbbbbbbbbbbb'	'2 2 2 2 2 2 2 3 2 3 3 3 3 4 4 4 5 5'	[5,100]	'La Selva_male 363_TS_2.xlsx'
'male13'	0.0116571	0.185349	15.9	0.028	24	3	'eeeeeeebeaaaaaabbbbbbbbb'	'1 1 1 1 1 1 0 0 1 1 1 1 1 1 2 1 1 2 1 2 2 2 3'	[5,100]	'La Selva_male 363_TS_3.xlsx'
'male13'	0.00374889	0.151268	40.35	0.023	14	2	'cccbbbbbbbbbbb'	'3 3 3 3 3 4 4 4 5 5 6 5 5'	[5,100]	'La Selva_male 363_TS_4.xlsx'
'male13'	0.00176718	0.148902	84.26	0.002	15	4	'eaabbacbbbbbbbb'	'4 5 5 5 5 4 5 6 6 8 8 10 13 15'	[5,100]	'La Selva_male 363_TS_5.xlsx'
'male13'	0.00423232	0.180889	42.74	0.006	18	2	'cbbbbbcbbbbbbbbbbb'	'6 4 4 3 3 4 5 2 3 3 3 3 3 3 4 4 5'	[5,100]	'La Selva_male 363_TS_6.xlsx'
'male13'	0.0036786	0.10885	29.59	0	13	2	'cccccbbbbbbbb'	'2 2 2 2 2 2 2 2 2 2 4 5'	[5,100]	'La Selva_male 363_TS_7.xlsx'
'male13'	0.00471686	0.135893	28.81	0.034	15	2	'aaabbbbbbbbbbbb'	'2 2 2 2 2 2 2 3 2 3 3 3 4 5'	[5,100]	'La Selva_male 363_TS_8.xlsx'
'male13'	0.00352428	0.205254	58.24	0.012	35	5	'eeaacccccbbbbbbbbbbbbbbbbbbbbdbdbdb'	'4 3 1 3 3 4 3 3 4 3 3 3 3 3 3 3 3 6 3 3 3 4 3 3 4 4 4 4 5 2 5 3 5 2'	[5,100]	'La Selva_male 363_TS_9.xlsx'
'male14'	0.0132634	0.175343	13.22	0.023	24	3	'eaaaaaaaaaaaaaaaaebbbbbb'	'1 1 0 1 1 1 1 1 1 1 1 1 1 1 1 1 1 1 2 1 2 2 2'	[5,100]	'La Selva_male 585_TS_1.xlsx'
'male14'	0.00349986	0.125505	35.86	0.017	15	2	'aabbbbbbbbbbbbb'	'2 5 3 3 3 3 3 3 3 3 4 3 4 4'	[5,100]	'La Selva_male 585_TS_10.xlsx'
'male14'	0.00562148	0.075384	13.41	0.01	14	2	'ccccccccbbbbbb'	'2 1 1 1 1 1 1 1 1 1 1 1 1'	[5,100]	'La Selva_male 585_TS_2.xlsx'
'male14'	0.00149884	0.146871	97.99	0.01	12	1	'bbbbbbbbbbbb'	'11 8 8 8 9 10 10 9 11 11 13'	[5,100]	'La Selva_male 585_TS_3.xlsx'
'male14'	0.00490683	0.143083	29.16	0.001	20	2	'ccccccccccccbbbbbbbb'	'2 2 2 2 2 2 2 2 2 2 4 2 2 2 3 6 3 3 3'	[5,100]	'La Selva_male 585_TS_4.xlsx'
'male14'	0.0020318	0.133469	65.69	0.006	12	2	'cccccbbbbbbb'	'6 5 6 4 5 5 6 6 7 8 8'	[5,100]	'La Selva_male 585_TS_5.xlsx'
'male14'	0.0104147	0.17955	17.24	0.033	22	2	'aaaaaaaaaaaabbbbbbbbbb'	'1 1 1 1 1 1 1 1 1 1 1 1 1 2 1 1 2 1 2 2 2'	[5,100]	'La Selva_male 585_TS_6.xlsx'
'male14'	0.00840409	0.122111	14.53	0.037	13	3	'ccccccccaabbb'	'1 1 2 1 1 1 1 1 1 1 1 2'	[5,100]	'La Selva_male 585_TS_7.xlsx'
'male14'	0.00684426	0.0791196	11.56	0.005	11	2	'cccbbbbbbbb'	'1 1 1 1 1 1 1 1 1 1'	[5,100]	'La Selva_male 585_TS_8.xlsx'
'male14'	0.0130288	0.12195	9.36	0.071	14	3	'cabbbbbbbbbbba'	'2 1 1 1 1 1 1 1 1 1 1 1 2'	[5,100]	'La Selva_male 585_TS_9.xlsx'

## Sheet: GAT_results_Echo call sequences
ID	RMSD	FRMSD	Rhythm	Offset	#elements	# element types	element sequence	beats between elements	frequency range	datafile
'avi_all'	0.0132625	0.133554	10.07	0.032	15	1	'aaaaaaaaaaaaaaa'	'1 1 1 1 1 1 1 1 1 1 1 1 1 2'	[5,100]	'CR_2010_Baru_01_F_avi.xlsx'
'avi_all'	0.00219097	0.206083	94.06	0.004	33	1	'aaaaaaaaaaaaaaaaaaaaaaaaaaaaaaaaa'	'4 8 7 7 5 8 4 9 9 10 7 7 6 6 4 20 9 5 8 5 7 4 6 4 8 7 10 7 11 7 9 4'	[5,100]	'CR_2010_Baru_023_F_avi.xlsx'
'avi_all'	0.0159245	0.146346	9.19	0.029	17	1	'aaaaaaaaaaaaaaaaa'	'1 1 1 1 1 1 1 1 1 1 1 1 1 1 1 1'	[5,100]	'CR_2010_Baru_02_F_avi.xlsx'
'avi_all'	0.0187035	0.182359	9.75	0.001	30	1	'aaaaaaaaaaaaaaaaaaaaaaaaaaaaaa'	'1 1 1 1 1 1 1 1 1 1 1 1 1 1 1 1 1 1 1 1 1 1 1 1 1 1 1 0 1'	[5,100]	'CR_2010_Baru_04_F_avi.xlsx'
'avi_all'	0.00417447	0.151951	36.4	0.019	19	1	'aaaaaaaaaaaaaaaaaaa'	'3 4 4 3 4 4 4 3 3 4 4 3 4 4 5 4 4 4'	[5,100]	'CR_2010_Baru_05_F_avi.xlsx'
'avi_all'	0.00132756	0.104161	78.46	0.001	13	1	'aaaaaaaaaaaaa'	'18 19 25 18 15 16 18 30 17 14 10 6'	[5,100]	'CR_2010_Cahuita_01_F_avi.xlsx'
'avi_all'	0.014492	0.120284	8.3	0.089	20	1	'aaaaaaaaaaaaaaaaaaaa'	'0 1 1 1 1 1 1 1 1 1 1 1 1 1 1 1 1 1 1'	[5,100]	'CR_2010_Cahuita_02_F_avi.xlsx'
'avi_all'	0.00668609	0.0566312	8.47	0.067	17	1	'aaaaaaaaaaaaaaaaa'	'1 1 1 1 1 1 1 1 1 1 1 1 1 1 1 1'	[5,100]	'CR_2010_Cahuita_03_F_avi.xlsx'
'avi_all'	0.0142687	0.125136	8.77	0.055	28	1	'aaaaaaaaaaaaaaaaaaaaaaaaaaaa'	'1 1 1 1 1 1 1 1 1 1 1 1 1 1 1 1 1 1 1 1 2 1 2 1 1 1 1'	[5,100]	'CR_2010_Cahuita_04_F_avi.xlsx'
'avi_all'	0.00219309	0.193364	88.17	0.002	29	1	'aaaaaaaaaaaaaaaaaaaaaaaaaaaaa'	'10 12 10 20 10 11 19 11 12 8 10 8 9 8 8 9 13 6 3 7 8 7 6 8 11 12 12 12'	[5,100]	'CR_2010_Cahuita_05_F_avi.xlsx'
'avi_all'	0.011988	0.104655	8.73	0.062	35	1	'aaaaaaaaaaaaaaaaaaaaaaaaaaaaaaaaaaa'	'1 1 1 1 1 1 1 1 1 1 1 1 1 1 1 1 1 2 2 2 1 1 2 1 1 1 1 1 1 1 1 1 1 1'	[5,100]	'CR_2010_Cahuita_06_F_avi.xlsx'
'avi_all'	0.0095535	0.0776699	8.13	0.047	18	1	'aaaaaaaaaaaaaaaaaa'	'1 1 1 1 1 2 1 2 1 1 1 2 1 2 1 1 1'	[5,100]	'CR_2010_Cahuita_07_F_avi.xlsx'
'avi_all'	0.0107743	0.0906115	8.41	0.064	18	1	'aaaaaaaaaaaaaaaaaa'	'1 1 1 1 1 2 2 1 1 1 1 1 1 1 1 1 1'	[5,100]	'CR_2010_Cahuita_08_F_avi.xlsx'
'avi_all'	0.0122341	0.108394	8.86	0.038	22	1	'aaaaaaaaaaaaaaaaaaaaaa'	'1 1 1 1 1 1 1 1 1 2 1 2 1 1 1 2 1 1 1 2 1'	[5,100]	'CR_2010_Cahuita_09_F_avi.xlsx'
'avi_all'	0.00448085	0.131513	29.35	0.021	11	1	'aaaaaaaaaaa'	'19 4 3 5 13 5 8 9 4 10'	[5,100]	'CR_2010_Cahuita_11_F_avi.xlsx'
'avi_all'	0.00767144	0.194624	25.37	0.033	25	1	'aaaaaaaaaaaaaaaaaaaaaaaaa'	'2 3 2 3 1 3 2 3 2 3 2 3 2 3 4 4 3 3 3 4 5 2 3 3'	[5,100]	'CR_2010_Cahuita_12_F_avi.xlsx'
'avi_all'	0.0115572	0.0909549	7.87	0.039	18	1	'aaaaaaaaaaaaaaaaaa'	'1 1 1 1 1 1 1 1 1 1 1 1 1 1 1 2 1'	[5,100]	'CR_2010_Cahuita_13_F_avi.xlsx'
'avi_all'	0.00201352	0.137886	68.48	0.006	12	1	'aaaaaaaaaaaa'	'13 8 17 10 15 16 9 9 6 7 8'	[5,100]	'CR_2010_Cahuita_14_F_avi.xlsx'
'avi_all'	0.00719376	0.136681	19	0.03	16	1	'aaaaaaaaaaaaaaaa'	'3 2 3 2 2 2 2 2 2 2 2 2 2 2 2'	[5,100]	'CR_2010_Cahuita_15_F_avi.xlsx'
'avi_all'	0.0145187	0.148526	10.23	0.042	16	1	'aaaaaaaaaaaaaaaa'	'2 2 1 1 1 1 1 1 1 1 1 0 1 1 1'	[5,100]	'CR_2010_Cahuita_16_F_avi.xlsx'
'avi_all'	0.0143944	0.161074	11.19	0.084	24	1	'aaaaaaaaaaaaaaaaaaaaaaaa'	'2 1 1 1 2 1 1 2 1 1 1 1 1 1 1 1 1 1 1 1 1 1 1'	[5,100]	'CR_2010_Cahuita_17_F_avi.xlsx'
'avi_all'	0.0149602	0.131501	8.79	0.063	12	1	'aaaaaaaaaaaa'	'1 1 1 2 1 1 1 1 1 1 1'	[5,100]	'CR_2010_Cahuita_18_F_avi.xlsx'
'avi_all'	0.0186159	0.155442	8.35	0.055	23	1	'aaaaaaaaaaaaaaaaaaaaaaa'	'1 1 1 1 1 1 1 1 1 1 1 1 1 1 1 1 1 2 1 1 1 1'	[5,100]	'CR_2010_Cahuita_19_F_avi.xlsx'
'avi_all'	0.00882532	0.138557	15.7	0.016	15	1	'aaaaaaaaaaaaaaa'	'2 2 2 2 2 2 2 4 2 5 2 2 2 3'	[5,100]	'CR_2010_Cahuita_20_F_avi.xlsx'
'avi_all'	0.00237727	0.208653	87.77	0.008	37	1	'aaaaaaaaaaaaaaaaaaaaaaaaaaaaaaaaaaaaa'	'7 4 7 4 9 8 9 7 10 8 10 8 10 9 9 5 20 22 9 5 8 13 10 7 8 7 10 6 9 8 9 7 11 6 7 6'	[5,100]	'CR_2010_CanasCastilla_01_F_avi.xlsx'
'avi_all'	0.00258436	0.170956	66.15	0.001	26	1	'aaaaaaaaaaaaaaaaaaaaaaaaaa'	'10 12 7 9 9 8 7 7 6 6 5 5 3 7 5 3 4 2 6 3 7 6 8 9 8'	[5,100]	'CR_2010_CanasCastilla_02_F_avi.xlsx'
'avi_all'	0.0169463	0.150992	8.91	0.07	18	1	'aaaaaaaaaaaaaaaaaa'	'1 1 1 2 1 1 1 2 1 1 2 1 1 1 1 1 1'	[5,100]	'CR_2010_CanasCastilla_03_F_avi.xlsx'
'avi_all'	0.00368459	0.170265	46.21	0.005	19	1	'aaaaaaaaaaaaaaaaaaa'	'5 7 4 6 5 6 4 5 6 6 5 5 4 5 4 5 8 6'	[5,100]	'CR_2010_CanasCastilla_04_F_avi.xlsx'
'avi_all'	0.00521025	0.191894	36.83	0.008	30	1	'aaaaaaaaaaaaaaaaaaaaaaaaaaaaaa'	'2 3 1 4 2 3 2 4 3 4 2 3 2 2 2 4 3 5 4 4 3 4 3 4 4 5 3 5 2'	[5,100]	'CR_2010_CanasCastilla_05_F_avi.xlsx'
'avi_all'	0.00220803	0.184746	83.67	0.011	22	1	'aaaaaaaaaaaaaaaaaaaaaa'	'8 9 8 9 8 7 6 6 6 7 7 9 7 9 8 7 5 6 5 6 3'	[5,100]	'CR_2010_CanasCastilla_06_F_avi.xlsx'
'avi_all'	0.0153822	0.129518	8.42	0.026	17	1	'aaaaaaaaaaaaaaaaa'	'1 1 1 1 1 1 1 1 1 1 1 1 1 1 1 1'	[5,100]	'CR_2010_CanasCastilla_07_F_avi.xlsx'
'avi_all'	0.00577736	0.159224	27.56	0.018	15	1	'aaaaaaaaaaaaaaa'	'3 3 3 3 2 3 3 2 2 1 2 2 2 3'	[5,100]	'CR_2010_Curu_01_F_avi.xlsx'
'avi_all'	0.00285443	0.166813	58.44	0.016	16	1	'aaaaaaaaaaaaaaaa'	'4 5 6 6 9 7 6 6 6 8 7 7 5 5 4'	[5,100]	'CR_2010_Curu_02_F_avi.xlsx'

## Sheet: FFT_results_EC_IC_TS
FFT rhythms, isolation calls	FFT rhythms, territorial songs	FFT rhythms, echolocation call seqeuences
73.3467	15.5633	10
74.5491	55.9814	21.8182
69.3387	15.7956	9.09091
53.3066	64.1115	9.77273
39.6794	73.403	36.3636
11.6232	49.2451	5
57.7154	14.4019	8.40909
12.8257	84.5528	8.40909
10.02	92.2184	8.86364
50.9018	44.367	8.63636
48.8978	13.0081	8.63636
78.9579	27.6423	8.18182
12.4248	73.403	8.40909
30.4609	84.3206	8.86364
11.2224	14.4019	26.5909
13.2265	15.5633	60.2273
13.2265	34.1463	25.4545
72.1443	59.698	7.95455
13.6273	13.705	59.7727
13.6273	15.331	9.54545
66.1323	5.57491	10.2273
19.2385	26.2485	11.1364
77.7555	29.7329	8.86364
12.8257	14.6341	8.40909
11.2224	45.7607	15.6818
52.1042	13.4727	75.4545
60.1202	23.9257	66.1364
31.6633	73.403	8.86364
33.2665	13.0081	74.5455
30.8617	27.1777	39.0909
30.8617	14.6341	10.4545
13.2265	11.3821	8.40909
36.0721	23.9257	95
14.8297	14.1696	64.3182
13.2265	14.4019
86.5731	13.9373
72.1443	28.1069
28.4569	14.4019
54.1082	15.0987
12.4248	15.0987
12.8257	17.1893
38.8778	15.331
27.6553	16.4925
13.2265	30.1974
12.024	14.6341
13.2265	64.3438
12.8257	17.4216
11.2224	76.1905
53.7074	13.0081
12.024	85.9466
26.8537	60.8595
82.5651	26.2485
88.1764	64.1115
11.6232	82.9268
12.4248	14.4019
24.8497	9.52381
10.8216	66.2021
16.8337	24.3902
50.501	11.3821
64.9299	88.0372
72.1443	34.3786
19.6393	14.4019
65.3307	13.705
68.1363	89.4309
57.3146	79.2102
83.3667	86.1789
22.0441	17.1893
14.8297	50.1742
12.8257	44.8316
11.6232	94.5412
11.2224	97.3287
30.0601	71.777
48.0962	15.5633
20.8417	83.3914
53.7074	47.3868
73.3467	85.2497
88.978	17.8862
90.982	52.9617
56.513	14.6341
76.1523	28.8037
29.2585	18.583
14.4289	13.0081
12.8257	11.8467
13.2265	14.4019
13.6273	12.3113
43.6874	48.5482
14.0281	62.9501
13.2265	55.7491
14.0281	16.4925
11.6232	54.82
89.3788	17.1893
43.6874	78.9779
13.2265	93.1475
16.4329	15.5633
81.7635	44.367
12.4248	13.705
53.3066	62.9501
29.2585	13.4727
12.8257	97.561
10.4208	12.5436
19.2385	11.6144
19.6393	12.7758
67.7355	77.8165
18.8377	13.4727
40.8818	15.0987
86.1723	10.9175
59.7194	49.9419
63.3267	13.4727
34.8697	15.5633
22.8457	12.079
11.2224	9.98839
10.4208	64.1115
12.4248	13.2404
10.02	35.7724
78.1563	13.4727
11.2224	36.2369
90.982	29.2683
40.481	65.5052
10.8216	17.1893
35.6713	14.4019
36.4729	11.6144
85.7715	9.29152
15.2305	73.1707
22.4449	67.1312
20.0401	62.9501
15.6313	69.4541
34.8697	8.36237
84.1683	23.6934
14.0281	10.6852
17.2345	54.1231
73.7475	16.4925
75.7515	38.0952
35.6713	27.8746
25.2505	13.2404
12.024	59.9303
14.8297	98.0256
21.6433	15.331
15.6313	75.7259
45.2906	32.0557
13.2265	13.0081
13.6273	12.079
36.0721	86.6434
23.2465
86.5731
82.5651
14.4289
12.4248
14.0281
52.9058
14.8297
31.2625
40.8818
10.4208
88.1764
44.0882
11.6232
11.2224
38.0762
12.4248
14.4289
72.1443
14.0281
26.0521
73.3467
88.1764
14.0281
11.6232
66.5331
12.4248
65.3307
73.7475
12.8257
69.7395
13.2265
12.4248
14.0281
12.8257
13.6273
64.5291
14.8297
12.8257
14.8297
14.8297
62.1242
72.1443
12.8257
13.6273
84.1683
78.1563
12.4248
13.2265
60.521
45.6914
27.2545
12.4248
10.8216
24.8497
56.513
55.3106
16.4329
13.2265
14.0281
13.2265
13.2265
66.1323
54.9098
69.7395
14.0281
11.2224
13.6273
49.6994
12.8257
12.4248
13.2265
78.1563
13.6273
13.6273
34.4689
10.8216
27.2545
13.6273
27.2545
53.7074
12.4248
50.9018
13.2265
13.6273
49.6994
13.2265
10.02
24.8497
12.024
10.8216
12.4248
71.3427
12.4248
26.0521
12.8257
90.982
15.2305
51.3026
13.6273
14.0281
38.477
12.4248
12.8257
14.0281
12.024
52.505
13.2265
11.2224
70.5411
38.0762
12.4248
38.477
9.61924
70.9419
14.4289
24.4489
10.02
10.02
10.8216
48.8978
10.4208
9.61924
20.0401
10.02
10.4208
68.5371
17.6353
9.61924
9.21844
7.21443
9.21844
38.0762
7.61523
41.2826
31.2625
82.9659
18.4369
18.8377
13.2265
31.6633
18.4369
19.6393
18.4369
11.6232
36.4729
61.3226
12.024
67.7355
63.3267
71.7435
38.477
20.0401
10.02
51.7034
22.8457
11.2224
12.8257
58.517
11.2224
12.4248
84.9699
11.6232
13.6273
13.6273
59.7194
22.4449
12.8257
67.7355
13.6273
13.2265
12.4248
80.5611
13.2265
13.2265
14.0281
13.6273
14.8297
16.4329
70.5411
17.2345
32.4649
16.0321
15.2305
84.1683
76.9539
15.2305
14.8297
14.4289
14.8297
13.6273
16.4329
15.2305
61.3226
15.6313
15.2305
29.2585
12.4248
52.9058
12.8257
12.024
67.3347
11.6232
10.8216
26.4529
12.024
10.4208
83.7675
10.4208
14.8297
25.6513
11.6232
13.2265
12.8257
11.6232
14.4289
14.8297
11.6232
13.2265
11.2224
13.2265
13.6273
58.1162
90.982
44.8898
64.1283
33.2665
28.8577
14.4289
12.8257
61.3226
11.2224
12.4248
14.0281
14.4289
14.4289
76.9539
13.6273
83.3667
15.6313
12.8257
11.6232
29.2585
90.982
11.6232
10.4208
23.6473
34.0681
54.509
40.8818
78.9579
11.2224
12.4248
14.0281
14.0281
14.4289
41.2826
12.8257
14.0281
51.3026
18.8377
60.1202
39.2786
20.4409
13.6273
51.3026
12.8257
29.2585
48.0962
13.2265
13.2265
12.8257
12.024
12.024
14.8297
67.7355
84.1683
26.4529
14.0281
66.5331
12.024
52.9058
13.2265
44.489
13.2265
12.4248
72.1443
48.497
69.3387
12.8257
82.1643
43.2866
13.6273
14.0281
15.6313
81.3627
12.8257
12.024
55.3106
12.024
9.21844
11.2224
12.024
11.2224
12.024
10.8216
11.6232
12.4248
11.2224
12.8257
12.4248
13.6273
90.982
60.521
12.8257
84.1683
13.6273
10.02
10.02
43.6874
65.7315
10.4208
10.4208
38.8778
10.8216
11.2224
12.8257
64.9299
11.2224
40.8818
80.9619
12.024
11.6232
52.505
10.4208
12.4248
23.2465
19.6393
10.8216
52.505
22.8457
22.0441
10.4208
31.6633
35.2705
10.4208
10.8216
12.8257
13.6273
14.0281
9.61924
12.8257
88.978
55.3106
20.0401
42.0842
20.8417
